# Supplementary material for: Mining the Candidate Transcription Factors Modulating Tanshinones’ and Phenolic Acids’ Biosynthesis Under Low Nitrogen Stress in Salvia miltiorrhiza
Source: Int J Mol Sci. 2025 Feb 19;26(4):1774. doi: 10.3390/ijms26041774 (PMC11855394; doi:10.3390/ijms26041774)
Supplement: Supplementary file 1 [file ijms-26-01774-s001.zip]

Archive with 2 entries (2 files):
- ijms-3448843-supplementary.pdf
- Supplemental Table.xlsx
