# Supplementary material for: Mining the Candidate Transcription Factors Modulating Tanshinones’ and Phenolic Acids’ Biosynthesis Under Low Nitrogen Stress in Salvia miltiorrhiza
Source: Int J Mol Sci. 2025 Feb 19;26(4):1774. doi: 10.3390/ijms26041774 (PMC11855394; doi:10.3390/ijms26041774)
Supplement: Supplementary file 1 [file ijms-26-01774-s001.zip › Supplemental Table.xlsx]

## Sheet: Supplemental Table S1
Supplemental Table S1 Functional annotation in different database.
	Expre_Gene number（percent）	Expre_Transcript number（percent）	All_Gene number（percent）	All_Transcript number（percent）
GO	20304(0.6555)	35525(0.6908)	23459(0.5924)	40311(0.6486)
KEGG	11071(0.3574)	20497(0.3986)	12517(0.3161)	23029(0.3706)
EggNOG	23470(0.7577)	41547(0.8079)	26784(0.6763)	46689(0.7513)
NR	27815(0.898)	47517(0.924)	34321(0.8667)	56047(0.9018)
Swiss-Prot	21141(0.6825)	37585(0.7309)	23677(0.5979)	41778(0.6722)
Pfam	21980(0.7096)	38661(0.7518)	24942(0.6298)	43252(0.696)
Total_anno	27843(0.8989)	47571(0.9251)	34375(0.868)	56127(0.9031)
Total	30975(1.0)	51424(1.0)	39601(1)	62148(1)

## Sheet: Supplemental Table S2
Supplemental Table S2 Comparative results of transcriptome and reference genome.
Sample	Total reads	Total mapped	Multiple mapped	Uniquely mapped
LN_0h_1	41747548	38779475(92.89%)	2088892(5.0%)	36690583(87.89%)
LN_0h_2	44612244	41207652(92.37%)	2325839(5.21%)	38881813(87.16%)
LN_0h_3	44364466	40942864(92.29%)	2325198(5.24%)	38617666(87.05%)
LN_1h_1	41086500	37803204(92.01%)	1994311(4.85%)	35808893(87.15%)
LN_1h_2	47054614	43491679(92.43%)	2356111(5.01%)	41135568(87.42%)
LN_1h_3	41895170	38373999(91.6%)	2184906(5.22%)	36189093(86.38%)
LN_4h_1	41072752	37633990(91.63%)	2097382(5.11%)	35536608(86.52%)
LN_4h_2	42999830	39843471(92.66%)	2200652(5.12%)	37642819(87.54%)
LN_4h_3	46232832	42756171(92.48%)	2446635(5.29%)	40309536(87.19%)
LN_12h_1	43488554	40265336(92.59%)	2589790(5.96%)	37675546(86.63%)
LN_12h_2	43828444	40818597(93.13%)	2353137(5.37%)	38465460(87.76%)
LN_12h_3	44562632	41400318(92.9%)	2656074(5.96%)	38744244(86.94%)
LN_48h_1	40060196	37187188(92.83%)	2179563(5.44%)	35007625(87.39%)
LN_48h_2	43814930	40389941(92.18%)	2418530(5.52%)	37971411(86.66%)
LN_48h_3	43000430	39703043(92.33%)	2355770(5.48%)	37347273(86.85%)

## Sheet: Supplemental Table S3
Supplemental Table S3 Summary of DEGs in transcriptome dataset.
Gene ID	Style	GO ID	GO Term	GO Description	KO ID	KO Name	Pathway ID	Pathway Definition
SMILT032166.1	up	GO:0003700	molecular_function;;	MF:transcription factor activity, sequence-specific DNA binding;;	------	------	------	------
SMILT028087.1	up	GO:0016020;;GO:0015267	cellular_component;;molecular_function;;	CC:membrane;;MF:channel activity;;	K09874	NIP	------	------
SMILT030885.1	up	GO:0016310;;GO:0015074;;GO:0007165;;GO:0016301;;GO:0003676;;GO:0004672;;GO:0005524	biological_process;;biological_process;;biological_process;;molecular_function;;molecular_function;;molecular_function;;molecular_function;;	BP:phosphorylation;;BP:DNA integration;;BP:signal transduction;;MF:kinase activity;;MF:nucleic acid binding;;MF:protein kinase activity;;MF:ATP binding;;	------	------	------	------
SMILT009548.1	up	GO:0016114;;GO:0016020;;GO:0005506;;GO:0020037;;GO:0016712	biological_process;;cellular_component;;molecular_function;;molecular_function;;molecular_function;;	BP:terpenoid biosynthetic process;;CC:membrane;;MF:iron ion binding;;MF:heme binding;;MF:oxidoreductase activity, acting on paired donors, with incorporation or reduction of molecular oxygen, reduced flavin or flavoprotein as one donor, and incorporation of one atom of oxygen;;	K24544	CYP714C	------	------
SMILT008916.1	up	GO:0034389;;GO:0048608;;GO:0019915;;GO:0009791;;GO:0050826;;GO:0010431;;GO:0010344;;GO:0016020;;GO:0012511;;GO:0005886;;GO:0016758	biological_process;;biological_process;;biological_process;;biological_process;;biological_process;;biological_process;;biological_process;;cellular_component;;cellular_component;;cellular_component;;molecular_function;;	BP:lipid particle organization;;BP:reproductive structure development;;BP:lipid storage;;BP:post-embryonic development;;BP:response to freezing;;BP:seed maturation;;BP:seed oilbody biogenesis;;CC:membrane;;CC:monolayer-surrounded lipid storage body;;CC:plasma membrane;;MF:transferase activity, transferring hexosyl groups;;	------	------	------	------
SMILT022586.1	up	GO:0005886	cellular_component;;	CC:plasma membrane;;	------	------	------	------
SMILT023511.1	up	GO:0016020	cellular_component;;	CC:membrane;;	------	------	------	------
SMILT023532.1	up	GO:0005615	cellular_component;;	CC:extracellular space;;	------	------	------	------
SMILT016868.1	up	GO:0006952;;GO:0006351;;GO:0009873;;GO:0016020;;GO:0005634;;GO:0003700;;GO:0003677	biological_process;;biological_process;;biological_process;;cellular_component;;cellular_component;;molecular_function;;molecular_function;;	BP:defense response;;BP:transcription, DNA-templated;;BP:ethylene-activated signaling pathway;;CC:membrane;;CC:nucleus;;MF:transcription factor activity, sequence-specific DNA binding;;MF:DNA binding;;	------	------	------	------
SMILT015479.1	up	GO:0042127;;GO:0010103;;GO:0006508;;GO:0009897;;GO:0004252	biological_process;;biological_process;;biological_process;;cellular_component;;molecular_function;;	BP:regulation of cell proliferation;;BP:stomatal complex morphogenesis;;BP:proteolysis;;CC:external side of plasma membrane;;MF:serine-type endopeptidase activity;;	------	------	------	------
SMILT011879.1	up	------	------	------	------	------	------	------
SMILT026426.1	up	GO:0006950;;GO:0016887;;GO:0005524	biological_process;;molecular_function;;molecular_function;;	BP:response to stress;;MF:ATPase activity;;MF:ATP binding;;	------	------	------	------
SMILT008015.1	up	GO:0016020	cellular_component;;	CC:membrane;;	------	------	------	------
SMILT007365.1	up	GO:0009813;;GO:0016872	biological_process;;molecular_function;;	BP:flavonoid biosynthetic process;;MF:intramolecular lyase activity;;	K01859	E5.5.1.6	map00941	Flavonoid biosynthesis
SMILT019987.1	up	------	------	------	------	------	------	------
SMILT017346.1	up	GO:0016310;;GO:0004707;;GO:0005524;;GO:0106310	biological_process;;molecular_function;;molecular_function;;deleted;;	BP:phosphorylation;;MF:MAP kinase activity;;MF:ATP binding;;MF:old GO;;	K04371	ERK, MAPK1_3	------	------
SMILT022048.1	up	GO:0016125;;GO:0005506;;GO:0016705;;GO:0004497;;GO:0020037	biological_process;;molecular_function;;molecular_function;;molecular_function;;molecular_function;;	BP:sterol metabolic process;;MF:iron ion binding;;MF:oxidoreductase activity, acting on paired donors, with incorporation or reduction of molecular oxygen;;MF:monooxygenase activity;;MF:heme binding;;	K20667	CYP716A	map00999	Biosynthesis of various plant secondary metabolites
SMILT027936.1	up	GO:0016020;;GO:0009055	cellular_component;;molecular_function;;	CC:membrane;;MF:electron carrier activity;;	------	------	------	------
SMILT001398.1	up	GO:0016310;;GO:0007166;;GO:0016020;;GO:0030247;;GO:0004674;;GO:0005509;;GO:0005524;;GO:0106310	biological_process;;biological_process;;cellular_component;;molecular_function;;molecular_function;;molecular_function;;molecular_function;;deleted;;	BP:phosphorylation;;BP:cell surface receptor signaling pathway;;CC:membrane;;MF:polysaccharide binding;;MF:protein serine/threonine kinase activity;;MF:calcium ion binding;;MF:ATP binding;;MF:old GO;;	------	------	------	------
SMILT017370.1	up	GO:0048046;;GO:0030145	cellular_component;;molecular_function;;	CC:apoplast;;MF:manganese ion binding;;	------	------	------	------
SMILT016404.1	up	GO:0140825;;GO:0006979;;GO:0042744;;GO:0005576;;GO:0020037;;GO:0046872;;GO:0004601	deleted;;biological_process;;biological_process;;cellular_component;;molecular_function;;molecular_function;;molecular_function;;	old GO;;BP:response to oxidative stress;;BP:hydrogen peroxide catabolic process;;CC:extracellular region;;MF:heme binding;;MF:metal ion binding;;MF:peroxidase activity;;	K00430	E1.11.1.7	map00940	Phenylpropanoid biosynthesis
SMILT025253.1	up	GO:1901566;;GO:0003824;;GO:0016847;;GO:0030170	biological_process;;molecular_function;;molecular_function;;molecular_function;;	BP:organonitrogen compound biosynthetic process;;MF:catalytic activity;;MF:1-aminocyclopropane-1-carboxylate synthase activity;;MF:pyridoxal phosphate binding;;	K20772	ACS1_2_6	map00270;;map04016	Cysteine and methionine metabolism;;MAPK signaling pathway - plant
SMILT000566.1	up	GO:0016310;;GO:0006096;;GO:0005737;;GO:0030955;;GO:0016301;;GO:0000287;;GO:0004743;;GO:0005524	biological_process;;biological_process;;cellular_component;;molecular_function;;molecular_function;;molecular_function;;molecular_function;;molecular_function;;	BP:phosphorylation;;BP:glycolytic process;;CC:cytoplasm;;MF:potassium ion binding;;MF:kinase activity;;MF:magnesium ion binding;;MF:pyruvate kinase activity;;MF:ATP binding;;	K00873	PK, pyk	map00010;;map00620	Glycolysis / Gluconeogenesis;;Pyruvate metabolism
SMILT019922.1	up	GO:0006355;;GO:0003677	biological_process;;molecular_function;;	BP:regulation of transcription, DNA-templated;;MF:DNA binding;;	------	------	------	------
SMILT009729.1	up	GO:0009691;;GO:0005634;;GO:0005829;;GO:0016787;;GO:0016799;;GO:0102682	biological_process;;cellular_component;;cellular_component;;molecular_function;;molecular_function;;molecular_function;;	BP:cytokinin biosynthetic process;;CC:nucleus;;CC:cytosol;;MF:hydrolase activity;;MF:hydrolase activity, hydrolyzing N-glycosyl compounds;;MF:N6;;	K22522	LOG	------	------
SMILT011255.1	up	GO:0006012;;GO:0003978	biological_process;;molecular_function;;	BP:galactose metabolic process;;MF:UDP-glucose 4-epimerase activity;;	K01784	galE, GALE	map00520;;map01250;;map00052	Amino sugar and nucleotide sugar metabolism;;Biosynthesis of nucleotide sugars;;Galactose metabolism
SMILT025097.1	up	GO:0016706	molecular_function;;	MF:oxidoreductase activity, acting on paired donors, with incorporation or reduction of molecular oxygen, 2-oxoglutarate as one donor, and incorporation of one atom each of oxygen into both donors;;	------	------	------	------
SMILT017348.1	up	------	------	------	------	------	------	------
SMILT026092.1	up	GO:0016020	cellular_component;;	CC:membrane;;	------	------	------	------
SMILT021021.1	up	GO:1903175;;GO:0006629;;GO:0009556;;GO:0010584;;GO:0009635;;GO:0035336;;GO:0010345;;GO:0043231;;GO:0009507;;GO:0080019;;GO:0102965	biological_process;;biological_process;;biological_process;;biological_process;;biological_process;;biological_process;;biological_process;;cellular_component;;cellular_component;;molecular_function;;molecular_function;;	BP:fatty alcohol biosynthetic process;;BP:lipid metabolic process;;BP:microsporogenesis;;BP:pollen exine formation;;BP:response to herbicide;;BP:long-chain fatty-acyl-CoA metabolic process;;BP:suberin biosynthetic process;;CC:intracellular membrane-bounded organelle;;CC:chloroplast;;MF:fatty-acyl-CoA reductas;;MF:alcohol-forming fatty acyl-CoA reductase activity;;	K13356	FAR	map04146;;map00073	Peroxisome;;Cutin, suberine and wax biosynthesis
SMILT032824.1	up	GO:0048856;;GO:0000155	biological_process;;molecular_function;;	BP:anatomical structure development;;MF:phosphorelay sensor kinase activity;;	------	------	------	------
SMILT005381.1	up	GO:0006396;;GO:0005844;;GO:0005634;;GO:1990904;;GO:0003723;;GO:0003729	biological_process;;cellular_component;;cellular_component;;cellular_component;;molecular_function;;molecular_function;;	BP:RNA processing;;CC:polysome;;CC:nucleus;;CC:ribonucleoprotein complex;;MF:RNA binding;;MF:mRNA binding;;	K15191	LARP7	------	------
SMILT004496.1	up	GO:0016020	cellular_component;;	CC:membrane;;	------	------	------	------
SMILT021931.1	up	GO:0016020	cellular_component;;	CC:membrane;;	------	------	------	------
SMILT018658.1	up	------	------	------	------	------	------	------
SMILT020475.1	up	GO:0005506;;GO:0016705;;GO:0004497;;GO:0020037	molecular_function;;molecular_function;;molecular_function;;molecular_function;;	MF:iron ion binding;;MF:oxidoreductase activity, acting on paired donors, with incorporation or reduction of molecular oxygen;;MF:monooxygenase activity;;MF:heme binding;;	------	------	------	------
SMILT021452.1	up	------	------	------	------	------	------	------
SMILT006813.1	up	GO:0016310;;GO:0035556;;GO:0005737;;GO:0004674;;GO:0004672;;GO:0005524	biological_process;;biological_process;;cellular_component;;molecular_function;;molecular_function;;molecular_function;;	BP:phosphorylation;;BP:intracellular signal transduction;;CC:cytoplasm;;MF:protein serine/threonine kinase activity;;MF:protein kinase activity;;MF:ATP binding;;	K08867	WNK, PRKWNK	------	------
SMILT019424.1	up	GO:0006508;;GO:0004190	biological_process;;molecular_function;;	BP:proteolysis;;MF:aspartic-type endopeptidase activity;;	------	------	------	------
SMILT004469.1	up	------	------	------	------	------	------	------
SMILT008608.1	up	GO:0009058;;GO:1901566;;GO:0003824;;GO:0030170	biological_process;;biological_process;;molecular_function;;molecular_function;;	BP:biosynthetic process;;BP:organonitrogen compound biosynthetic process;;MF:catalytic activity;;MF:pyridoxal phosphate binding;;	K01762	ACS	map00270	Cysteine and methionine metabolism
SMILT006770.1	up	GO:0016020;;GO:0047259	cellular_component;;molecular_function;;	CC:membrane;;MF:glucomannan 4-beta-mannosyltransferase activity;;	K13680	CSLA	------	------
SMILT017395.1	up	GO:0016787	molecular_function;;	MF:hydrolase activity;;	------	------	------	------
SMILT000152.1	up	GO:0009699;;GO:0048046	biological_process;;cellular_component;;	BP:phenylpropanoid biosynthetic process;;CC:apoplast;;	------	------	------	------
SMILT005458.1	up	GO:0016117;;GO:0016020;;GO:0016705;;GO:0016860	biological_process;;cellular_component;;molecular_function;;molecular_function;;	BP:carotenoid biosynthetic process;;CC:membrane;;MF:oxidoreductase activity, acting on paired donors, with incorporation or reduction of molecular oxygen;;MF:intramolecular oxidoreductase activity;;	K06444	lcyE, crtL2	map00906	Carotenoid biosynthesis
SMILT024505.1	up	------	------	------	------	------	------	------
SMILT009780.1	up	GO:0045893;;GO:0005634;;GO:0043565;;GO:0000981	biological_process;;cellular_component;;molecular_function;;molecular_function;;	BP:positive regulation of transcription, DNA-templated;;CC:nucleus;;MF:sequence-specific DNA binding;;MF:RNA polymerase II transcription factor activity, sequence-specific DNA binding;;	K09338	HD-ZIP	------	------
SMILT023119.1	up	GO:0010960;;GO:0016020	biological_process;;cellular_component;;	BP:magnesium ion homeostasis;;CC:membrane;;	K16302	CNNM	------	------
SMILT015960.1	up	GO:0006629;;GO:0005737;;GO:0016020;;GO:0008374	biological_process;;cellular_component;;cellular_component;;molecular_function;;	BP:lipid metabolic process;;CC:cytoplasm;;CC:membrane;;MF:O-acyltransferase activity;;	K00679	E2.3.1.158	map00561	Glycerolipid metabolism
SMILT007775.1	up	GO:0006801;;GO:0004784;;GO:0016209;;GO:0005507;;GO:0016491	biological_process;;molecular_function;;molecular_function;;molecular_function;;molecular_function;;	BP:superoxide metabolic process;;MF:superoxide dismutase activity;;MF:antioxidant activity;;MF:copper ion binding;;MF:oxidoreductase activity;;	K04565	SOD1	map04146	Peroxisome
SMILT011560.1	up	GO:0005509	molecular_function;;	MF:calcium ion binding;;	K13448	CML	map04626	Plant-pathogen interaction
SMILT005971.1	up	GO:0006572;;GO:1901566;;GO:0006520;;GO:0008483;;GO:0004838;;GO:0030170	biological_process;;biological_process;;biological_process;;molecular_function;;molecular_function;;molecular_function;;	BP:tyrosine catabolic process;;BP:organonitrogen compound biosynthetic process;;BP:cellular amino acid metabolic process;;MF:transaminase activity;;MF:L-tyrosin;;MF:pyridoxal phosphate binding;;	K00815	TAT	map00270;;map00130;;map00950;;map00360;;map00350;;map00960;;map00400	Cysteine and methionine metabolism;;Ubiquinone and other terpenoid-quinone biosynthesis;;Isoquinoline alkaloid biosynthesis;;Phenylalanine metabolism;;Tyrosine metabolism;;Tropane, piperidine and pyridine alkaloid biosynthesis;;Phenylalanine, tyrosine and tryptophan biosynthesis
SMILT001455.1	up	------	------	------	------	------	------	------
SMILT010303.1	up	GO:0016020	cellular_component;;	CC:membrane;;	------	------	------	------
SMILT032597.1	up	GO:0031146;;GO:0019005	biological_process;;cellular_component;;	BP:SCF-dependent proteasomal ubiquitin-dependent protein catabolic process;;CC:SCF ubiquitin ligase complex;;	------	------	------	------
SMILT004419.1	up	GO:0016310;;GO:0016020;;GO:0005524;;GO:0004672	biological_process;;cellular_component;;molecular_function;;molecular_function;;	BP:phosphorylation;;CC:membrane;;MF:ATP binding;;MF:protein kinase activity;;	------	------	------	------
SMILT019183.1	up	------	------	------	------	------	------	------
SMILT024299.1	up	------	------	------	------	------	------	------
SMILT013873.1	up	GO:0016310;;GO:0004674;;GO:0016301;;GO:0005524	biological_process;;molecular_function;;molecular_function;;molecular_function;;	BP:phosphorylation;;MF:protein serine/threonine kinase activity;;MF:kinase activity;;MF:ATP binding;;	------	------	------	------
SMILT027679.1	up	------	------	------	------	------	------	------
SMILT015164.1	up	GO:0008152;;GO:0016020;;GO:0016798;;GO:0004566	biological_process;;cellular_component;;molecular_function;;molecular_function;;	BP:metabolic process;;CC:membrane;;MF:hydrolase activity, acting on glycosyl bonds;;MF:beta-glucuronidase activity;;	K07964	HPSE	map00531	Glycosaminoglycan degradation
SMILT018245.1	up	GO:0016310;;GO:0007166;;GO:0016020;;GO:0030247;;GO:0004674;;GO:0005509;;GO:0004672;;GO:0005524;;GO:0106310	biological_process;;biological_process;;cellular_component;;molecular_function;;molecular_function;;molecular_function;;molecular_function;;molecular_function;;deleted;;	BP:phosphorylation;;BP:cell surface receptor signaling pathway;;CC:membrane;;MF:polysaccharide binding;;MF:protein serine/threonine kinase activity;;MF:calcium ion binding;;MF:protein kinase activity;;MF:ATP binding;;MF:old GO;;	------	------	------	------
SMILT000293.1	up	------	------	------	K07025	K07025	------	------
SMILT017667.1	up	GO:0006952;;GO:0005634;;GO:0016020;;GO:0003700;;GO:0003677	biological_process;;cellular_component;;cellular_component;;molecular_function;;molecular_function;;	BP:defense response;;CC:nucleus;;CC:membrane;;MF:transcription factor activity, sequence-specific DNA binding;;MF:DNA binding;;	------	------	------	------
SMILT009518.1	up	GO:0016310;;GO:0004674;;GO:0005524	biological_process;;molecular_function;;molecular_function;;	BP:phosphorylation;;MF:protein serine/threonine kinase activity;;MF:ATP binding;;	------	------	------	------
SMILT014734.1	up	GO:0005975;;GO:0016998;;GO:0006032;;GO:0005773;;GO:0008061;;GO:0004568	biological_process;;biological_process;;biological_process;;cellular_component;;molecular_function;;molecular_function;;	BP:carbohydrate metabolic process;;BP:cell wall macromolecule catabolic process;;BP:chitin catabolic process;;CC:vacuole;;MF:chitin binding;;MF:chitinase activity;;	K01183	E3.2.1.14	map00520	Amino sugar and nucleotide sugar metabolism
SMILT001405.1	up	GO:0016020	cellular_component;;	CC:membrane;;	------	------	------	------
SMILT005026.1	up	GO:0016310;;GO:0004674;;GO:0005524;;GO:0004672	biological_process;;molecular_function;;molecular_function;;molecular_function;;	BP:phosphorylation;;MF:protein serine/threonine kinase activity;;MF:ATP binding;;MF:protein kinase activity;;	------	------	------	------
SMILT009530.1	up	GO:0016310;;GO:0016301;;GO:0004305	biological_process;;molecular_function;;molecular_function;;	BP:phosphorylation;;MF:kinase activity;;MF:ethanolamine kinase activity;;	K14156	CHK	map00564	Glycerophospholipid metabolism
SMILT026108.1	up	GO:0016020;;GO:0090447;;GO:0016746	cellular_component;;molecular_function;;molecular_function;;	CC:membrane;;MF:glycerol-3-phosphate 2-O-acyltransferase activity;;MF:transferase activity, transferring acyl groups;;	------	------	------	------
SMILT005851.1	up	GO:0031969;;GO:0016020;;GO:0046983;;GO:0015120;;GO:0015605	cellular_component;;cellular_component;;molecular_function;;molecular_function;;molecular_function;;	CC:chloroplast membrane;;CC:membrane;;MF:protein dimerization activity;;MF:phosphoglycerate transmembrane transporter activity;;MF:organophosphate ester transmembrane transporter activity;;	K15283	SLC35E1	------	------
SMILT024771.1	up	GO:0030042;;GO:0015629;;GO:0003779;;GO:0016740;;GO:0008270;;GO:0003676;;GO:0003677	biological_process;;cellular_component;;molecular_function;;molecular_function;;molecular_function;;molecular_function;;molecular_function;;	BP:actin filament depolymerization;;CC:actin cytoskeleton;;MF:actin binding;;MF:transferase activity;;MF:zinc ion binding;;MF:nucleic acid binding;;MF:DNA binding;;	------	------	------	------
SMILT032610.1	up	GO:0016874;;GO:0061630	molecular_function;;molecular_function;;	MF:ligase activity;;MF:ubiquitin protein ligase activity;;	K16280	RGLG	------	------
SMILT007776.1	up	GO:0009451;;GO:0043231;;GO:0003723	biological_process;;cellular_component;;molecular_function;;	BP:RNA modification;;CC:intracellular membrane-bounded organelle;;MF:RNA binding;;	------	------	------	------
SMILT032518.1	up	------	------	------	------	------	------	------
SMILT019076.1	up	GO:0006817;;GO:0016020;;GO:0022857	biological_process;;cellular_component;;molecular_function;;	BP:phosphate ion transport;;CC:membrane;;MF:transmembrane transporter activity;;	K26562	NPF5, NRT1, NAET	------	------
SMILT005248.1	up	GO:0016567;;GO:0016874;;GO:0061630	biological_process;;molecular_function;;molecular_function;;	BP:protein ubiquitination;;MF:ligase activity;;MF:ubiquitin protein ligase activity;;	------	------	------	------
SMILT017563.1	up	GO:0008152;;GO:0004560;;GO:0016788	biological_process;;molecular_function;;molecular_function;;	BP:metabolic process;;MF:alpha-L-fucosidase activity;;MF:hydrolase activity, acting on ester bonds;;	------	------	------	------
SMILT023528.1	up	GO:0048046;;GO:0030145	cellular_component;;molecular_function;;	CC:apoplast;;MF:manganese ion binding;;	------	------	------	------
SMILT017504.1	up	GO:0005739	cellular_component;;	CC:mitochondrion;;	------	------	------	------
SMILT009356.1	up	------	------	------	------	------	------	------
SMILT005153.1	up	------	------	------	------	------	------	------
SMILT013236.1	up	GO:0006355;;GO:0005634;;GO:0046983	biological_process;;cellular_component;;molecular_function;;	BP:regulation of transcription, DNA-templated;;CC:nucleus;;MF:protein dimerization activity;;	------	------	------	------
SMILT022361.1	up	GO:0016020	cellular_component;;	CC:membrane;;	------	------	------	------
SMILT023161.1	up	GO:0006869;;GO:0008289	biological_process;;molecular_function;;	BP:lipid transport;;MF:lipid binding;;	------	------	------	------
SMILT019888.1	up	GO:0006665;;GO:0016020;;GO:0102769;;GO:0008120;;GO:0016740;;GO:0016757	biological_process;;cellular_component;;molecular_function;;molecular_function;;molecular_function;;molecular_function;;	BP:sphingolipid metabolic process;;CC:membrane;;MF:dihydroceramide glucosyltransferase activity;;MF:ceramide glucosyltransferase activity;;MF:transferase activity;;MF:transferase activity, transferring glycosyl groups;;	------	------	------	------
SMILT008896.1	up	------	------	------	------	------	------	------
SMILT021250.1	up	------	------	------	K09422	MYBP	------	------
SMILT005383.1	up	------	------	------	------	------	------	------
SMILT012409.1	up	GO:0050832;;GO:0016020;;GO:0005886	biological_process;;cellular_component;;cellular_component;;	BP:defense response to fungus;;CC:membrane;;CC:plasma membrane;;	K13420	FLS2	map04016;;map04626	MAPK signaling pathway - plant;;Plant-pathogen interaction
SMILT014207.1	up	GO:0006950;;GO:0016020;;GO:0016887;;GO:0005524	biological_process;;cellular_component;;molecular_function;;molecular_function;;	BP:response to stress;;CC:membrane;;MF:ATPase activity;;MF:ATP binding;;	------	------	------	------
SMILT016162.1	up	GO:0110165;;GO:0003779	cellular_component;;molecular_function;;	CC:cellular anatomical entity;;MF:actin binding;;	------	------	------	------
SMILT021876.1	up	GO:0016020;;GO:0016787;;GO:0016298	cellular_component;;molecular_function;;molecular_function;;	CC:membrane;;MF:hydrolase activity;;MF:lipase activity;;	K18368;K01054	CSE;MGLL	map00940;;map00561	Phenylpropanoid biosynthesis;;Glycerolipid metabolism
SMILT021894.1	up	GO:0009785	biological_process;;	BP:blue light signaling pathway;;	------	------	------	------
SMILT027587.1	up	GO:0032259;;GO:0008168;;GO:0016905	biological_process;;molecular_function;;molecular_function;;	BP:methylation;;MF:methyltransferase activity;;MF:myosin heavy chain kinase activity;;	------	------	------	------
SMILT027652.1	up	GO:0016628;;GO:0008270	molecular_function;;molecular_function;;	MF:oxidoreductase activity, acting on the CH-CH group of donors, NAD or NADP as acceptor;;MF:zinc ion binding;;	K18980	EO, FaQR	------	------
SMILT010827.1	up	GO:0052716;;GO:0005507;;GO:0016491	molecular_function;;molecular_function;;molecular_function;;	MF:hydroquinon;;MF:copper ion binding;;MF:oxidoreductase activity;;	------	------	------	------
SMILT030226.1	up	GO:0005840	cellular_component;;	CC:ribosome;;	------	------	------	------
SMILT014920.1	up	GO:0010150;;GO:0006351;;GO:0005634;;GO:0003700;;GO:0003677	biological_process;;biological_process;;cellular_component;;molecular_function;;molecular_function;;	BP:leaf senescence;;BP:transcription, DNA-templated;;CC:nucleus;;MF:transcription factor activity, sequence-specific DNA binding;;MF:DNA binding;;	------	------	------	------
SMILT016616.1	up	GO:0005634;;GO:0003700;;GO:0043565	cellular_component;;molecular_function;;molecular_function;;	CC:nucleus;;MF:transcription factor activity, sequence-specific DNA binding;;MF:sequence-specific DNA binding;;	K09419	HSFF	------	------
SMILT013775.1	up	------	------	------	------	------	------	------
SMILT028895.1	up	GO:0006995;;GO:0006970	biological_process;;biological_process;;	BP:cellular response to nitrogen starvation;;BP:response to osmotic stress;;	------	------	------	------
SMILT024203.1	up	GO:0005975;;GO:0009507;;GO:0004556;;GO:0005509	biological_process;;cellular_component;;molecular_function;;molecular_function;;	BP:carbohydrate metabolic process;;CC:chloroplast;;MF:alpha-amylase activity;;MF:calcium ion binding;;	K01176	AMY, amyA, malS	map00500	Starch and sucrose metabolism
SMILT009019.1	up	GO:0016042;;GO:0006952;;GO:0051707;;GO:0005773;;GO:0016740;;GO:0045735;;GO:0004620	biological_process;;biological_process;;biological_process;;cellular_component;;molecular_function;;molecular_function;;molecular_function;;	BP:lipid catabolic process;;BP:defense response;;BP:response to other organism;;CC:vacuole;;MF:transferase activity;;MF:nutrient reservoir activity;;MF:phospholipase activity;;	------	------	------	------
SMILT006851.1	up	GO:0005634;;GO:0008270	cellular_component;;molecular_function;;	CC:nucleus;;MF:zinc ion binding;;	------	------	------	------
SMILT002587.1	up	GO:0006801;;GO:0004784;;GO:0005507	biological_process;;molecular_function;;molecular_function;;	BP:superoxide metabolic process;;MF:superoxide dismutase activity;;MF:copper ion binding;;	K04565	SOD1	map04146	Peroxisome
SMILT001349.1	up	GO:0016310;;GO:0016020;;GO:0005524;;GO:0004672	biological_process;;cellular_component;;molecular_function;;molecular_function;;	BP:phosphorylation;;CC:membrane;;MF:ATP binding;;MF:protein kinase activity;;	------	------	------	------
SMILT025026.1	up	GO:0009699;;GO:0048046	biological_process;;cellular_component;;	BP:phenylpropanoid biosynthetic process;;CC:apoplast;;	------	------	------	------
SMILT020471.1	up	------	------	------	------	------	------	------
SMILT016643.1	up	GO:0006355;;GO:0003677	biological_process;;molecular_function;;	BP:regulation of transcription, DNA-templated;;MF:DNA binding;;	------	------	------	------
SMILT000266.1	up	------	------	------	------	------	------	------
SMILT026164.1	up	GO:0016310;;GO:0007205;;GO:0006952;;GO:0016301;;GO:0004143;;GO:0005524	biological_process;;biological_process;;biological_process;;molecular_function;;molecular_function;;molecular_function;;	BP:phosphorylation;;BP:protein kinase C-activating G-protein coupled receptor signaling pathway;;BP:defense response;;MF:kinase activity;;MF:diacylglycerol kinase activity;;MF:ATP binding;;	K00901	dgkA, DGK	map00564;;map04070;;map00561	Glycerophospholipid metabolism;;Phosphatidylinositol signaling system;;Glycerolipid metabolism
SMILT000172.1	up	GO:0006457;;GO:0005737;;GO:0043231;;GO:0003755;;GO:0016018;;GO:0016853	biological_process;;cellular_component;;cellular_component;;molecular_function;;molecular_function;;molecular_function;;	BP:protein folding;;CC:cytoplasm;;CC:intracellular membrane-bounded organelle;;MF:peptidyl-prolyl cis-trans isomerase activity;;MF:cyclosporin A binding;;MF:isomerase activity;;	------	------	------	------
SMILT001425.1	up	------	------	------	------	------	------	------
SMILT033528.1	up	GO:0009409;;GO:0009737;;GO:0009414;;GO:0046872	biological_process;;biological_process;;biological_process;;molecular_function;;	BP:response to cold;;BP:response to abscisic acid;;BP:response to water deprivation;;MF:metal ion binding;;	------	------	------	------
SMILT023535.1	up	------	------	------	------	------	------	------
SMILT028524.1	up	GO:0005783;;GO:0005789;;GO:0031418;;GO:0051213;;GO:0004656;;GO:0016705;;GO:0005506	cellular_component;;cellular_component;;molecular_function;;molecular_function;;molecular_function;;molecular_function;;molecular_function;;	CC:endoplasmic reticulum;;CC:endoplasmic reticulum membrane;;MF:L-ascorbic acid binding;;MF:dioxygenase activity;;MF:procollagen-proline 4-dioxygenase activity;;MF:oxidoreductase activity, acting on paired donors, with incorporation or reduction of molecular oxygen;;MF:iron ion binding;;	K00472	P4HA	map00330	Arginine and proline metabolism
SMILT005520.1	up	GO:0050832;;GO:0016310;;GO:0005886;;GO:0005524;;GO:0004672	biological_process;;biological_process;;cellular_component;;molecular_function;;molecular_function;;	BP:defense response to fungus;;BP:phosphorylation;;CC:plasma membrane;;MF:ATP binding;;MF:protein kinase activity;;	------	------	------	------
SMILT013942.1	up	GO:0003700;;GO:0003677	molecular_function;;molecular_function;;	MF:transcription factor activity, sequence-specific DNA binding;;MF:DNA binding;;	------	------	------	------
SMILT014881.1	up	GO:0005634;;GO:0003700;;GO:0043565	cellular_component;;molecular_function;;molecular_function;;	CC:nucleus;;MF:transcription factor activity, sequence-specific DNA binding;;MF:sequence-specific DNA binding;;	------	------	------	------
SMILT017867.1	up	GO:0045892;;GO:0005634	biological_process;;cellular_component;;	BP:negative regulation of transcription, DNA-templated;;CC:nucleus;;	------	------	------	------
SMILT030938.1	up	------	------	------	------	------	------	------
SMILT028519.1	up	GO:0050832;;GO:0016310;;GO:0005886;;GO:0004674;;GO:0005524	biological_process;;biological_process;;cellular_component;;molecular_function;;molecular_function;;	BP:defense response to fungus;;BP:phosphorylation;;CC:plasma membrane;;MF:protein serine/threonine kinase activity;;MF:ATP binding;;	------	------	------	------
SMILT002683.1	up	GO:0017018;;GO:0046872;;GO:0004722	molecular_function;;molecular_function;;molecular_function;;	MF:myosin phosphatase activity;;MF:metal ion binding;;MF:protein serine/threonine phosphatase activity;;	K14803	PTC2_3	------	------
SMILT012838.1	up	GO:0016310;;GO:0004683	biological_process;;molecular_function;;	BP:phosphorylation;;MF:calmodulin-dependent protein kinase activity;;	------	------	------	------
SMILT005988.1	up	GO:0016020;;GO:0016787;;GO:0005525	cellular_component;;molecular_function;;molecular_function;;	CC:membrane;;MF:hydrolase activity;;MF:GTP binding;;	K24104	GPN	------	------
SMILT029517.1	up	GO:0016020;;GO:0016298	cellular_component;;molecular_function;;	CC:membrane;;MF:lipase activity;;	K18368;K01054	CSE;MGLL	map00940;;map00561	Phenylpropanoid biosynthesis;;Glycerolipid metabolism
SMILT016127.1	up	GO:0016567;;GO:0005737;;GO:0005634;;GO:0004842;;GO:0016874	biological_process;;cellular_component;;cellular_component;;molecular_function;;molecular_function;;	BP:protein ubiquitination;;CC:cytoplasm;;CC:nucleus;;MF:ubiquitin-protein transferase activity;;MF:ligase activity;;	------	------	------	------
SMILT023029.1	up	GO:0016020	cellular_component;;	CC:membrane;;	------	------	------	------
SMILT032801.1	up	------	------	------	------	------	------	------
SMILT026912.1	up	------	------	------	------	------	------	------
SMILT011173.1	up	GO:0005737;;GO:0016020;;GO:0004683;;GO:0030234;;GO:0005509;;GO:0019904	cellular_component;;cellular_component;;molecular_function;;molecular_function;;molecular_function;;molecular_function;;	CC:cytoplasm;;CC:membrane;;MF:calmodulin-dependent protein kinase activity;;MF:enzyme regulator activity;;MF:calcium ion binding;;MF:protein domain specific binding;;	K02183	CALM	map04626;;map04070;;map04016	Plant-pathogen interaction;;Phosphatidylinositol signaling system;;MAPK signaling pathway - plant
SMILT022512.1	up	GO:0046872;;GO:0016702	molecular_function;;molecular_function;;	MF:metal ion binding;;MF:oxidoreductase activity, acting on single donors with incorporation of molecular oxygen, incorporation of two atoms of oxygen;;	K09840	NCED	map00906	Carotenoid biosynthesis
SMILT017718.1	up	GO:0016020	cellular_component;;	CC:membrane;;	------	------	------	------
SMILT011550.1	up	------	------	------	------	------	------	------
SMILT012452.1	up	GO:0047172;;GO:0016740	molecular_function;;molecular_function;;	MF:shikimate O-hydroxycinnamoyltransferase activity;;MF:transferase activity;;	------	------	------	------
SMILT005835.1	up	GO:0016114;;GO:0016020;;GO:0005506;;GO:0020037;;GO:0016712	biological_process;;cellular_component;;molecular_function;;molecular_function;;molecular_function;;	BP:terpenoid biosynthetic process;;CC:membrane;;MF:iron ion binding;;MF:heme binding;;MF:oxidoreductase activity, acting on paired donors, with incorporation or reduction of molecular oxygen, reduced flavin or flavoprotein as one donor, and incorporation of one atom of oxygen;;	------	------	------	------
SMILT022282.1	up	GO:0042545;;GO:0007043;;GO:0005886	biological_process;;biological_process;;cellular_component;;	BP:cell wall modification;;BP:cell-cell junction assembly;;CC:plasma membrane;;	------	------	------	------
SMILT013626.1	up	------	------	------	------	------	------	------
SMILT003375.1	up	GO:0008194	molecular_function;;	MF:UDP-glycosyltransferase activity;;	------	------	------	------
SMILT010217.1	up	GO:0010150	biological_process;;	BP:leaf senescence;;	------	------	------	------
SMILT010036.1	up	------	------	------	------	------	------	------
SMILT033237.1	up	GO:0015853;;GO:0015854;;GO:1904823;;GO:0016020;;GO:0005886;;GO:0005345;;GO:0015205	biological_process;;biological_process;;biological_process;;cellular_component;;cellular_component;;molecular_function;;molecular_function;;	BP:adenine transport;;BP:guanine transport;;BP:purine nucleobase transmembrane transport;;CC:membrane;;CC:plasma membrane;;MF:purine nucleobase transmembrane transporter activity;;MF:nucleobase transmembrane transporter activity;;	K06901	pbuG, azgA, ghxP, ghxQ, adeQ	------	------
SMILT029699.1	up	------	------	------	------	------	------	------
SMILT008075.1	up	GO:0016628;;GO:0032440	molecular_function;;molecular_function;;	MF:oxidoreductase activity, acting on the CH-CH group of donors, NAD or NADP as acceptor;;MF:2-alkenal reductase [NA;;	------	------	------	------
SMILT032729.1	up	GO:0006865;;GO:0016020;;GO:0022857	biological_process;;cellular_component;;molecular_function;;	BP:amino acid transport;;CC:membrane;;MF:transmembrane transporter activity;;	------	------	------	------
SMILT028860.1	up	GO:0003824;;GO:0016746;;GO:0004806;;GO:0016787	molecular_function;;molecular_function;;molecular_function;;molecular_function;;	MF:catalytic activity;;MF:transferase activity, transferring acyl groups;;MF:triglyceride lipase activity;;MF:hydrolase activity;;	------	------	------	------
SMILT015817.1	up	GO:0016020	cellular_component;;	CC:membrane;;	------	------	------	------
SMILT006611.1	up	GO:0016114;;GO:0005506;;GO:0020037;;GO:0016712	biological_process;;molecular_function;;molecular_function;;molecular_function;;	BP:terpenoid biosynthetic process;;MF:iron ion binding;;MF:heme binding;;MF:oxidoreductase activity, acting on paired donors, with incorporation or reduction of molecular oxygen, reduced flavin or flavoprotein as one donor, and incorporation of one atom of oxygen;;	------	------	------	------
SMILT011779.1	up	GO:0006650;;GO:0008654;;GO:0009570;;GO:0004366	biological_process;;biological_process;;cellular_component;;molecular_function;;	BP:glycerophospholipid metabolic process;;BP:phospholipid biosynthetic process;;CC:chloroplast stroma;;MF:glycerol-3-phosphate O-acyltransferase activity;;	K00630	ATS1	map00564;;map00561	Glycerophospholipid metabolism;;Glycerolipid metabolism
SMILT033688.1	up	GO:0009820;;GO:0050328;;GO:0071949;;GO:0016491	biological_process;;molecular_function;;molecular_function;;molecular_function;;	BP:alkaloid metabolic process;;MF:tetrahydroberberine oxidase activity;;MF:FAD binding;;MF:oxidoreductase activity;;	------	------	------	------
SMILT007530.1	up	------	------	------	------	------	------	------
SMILT016961.1	up	GO:0016567;;GO:0005789;;GO:0046872;;GO:0061630	biological_process;;cellular_component;;molecular_function;;molecular_function;;	BP:protein ubiquitination;;CC:endoplasmic reticulum membrane;;MF:metal ion binding;;MF:ubiquitin protein ligase activity;;	K15707	RNF170	------	------
SMILT002217.1	up	GO:0016310;;GO:0006952;;GO:0051707;;GO:0016020;;GO:0004672;;GO:0005524	biological_process;;biological_process;;biological_process;;cellular_component;;molecular_function;;molecular_function;;	BP:phosphorylation;;BP:defense response;;BP:response to other organism;;CC:membrane;;MF:protein kinase activity;;MF:ATP binding;;	------	------	------	------
SMILT018209.1	up	------	------	------	------	------	------	------
SMILT000752.1	up	GO:0005634;;GO:0003700;;GO:0043565	cellular_component;;molecular_function;;molecular_function;;	CC:nucleus;;MF:transcription factor activity, sequence-specific DNA binding;;MF:sequence-specific DNA binding;;	K09419	HSFF	------	------
SMILT027887.1	up	GO:0016310;;GO:0019288;;GO:0016114;;GO:0009507;;GO:0050515;;GO:0005524	biological_process;;biological_process;;biological_process;;cellular_component;;molecular_function;;molecular_function;;	BP:phosphorylation;;BP:isopentenyl diphosphate biosynthetic process, methylerythritol 4-phosphate pathway;;BP:terpenoid biosynthetic process;;CC:chloroplast;;MF:4;;MF:ATP binding;;	K00919	ispE	map00900	Terpenoid backbone biosynthesis
SMILT021296.1	up	------	------	------	------	------	------	------
SMILT011132.1	up	GO:0015996;;GO:0047746;;GO:0050525;;GO:0102293	biological_process;;molecular_function;;molecular_function;;molecular_function;;	BP:chlorophyll catabolic process;;MF:chlorophyllase activity;;MF:cutinase activity;;MF:pheophytinase b activity;;	K08099	E3.1.1.14	map00860	Porphyrin metabolism
SMILT022791.1	up	GO:0051536;;GO:0005509;;GO:0008270	molecular_function;;molecular_function;;molecular_function;;	MF:iron-sulfur cluster binding;;MF:calcium ion binding;;MF:zinc ion binding;;	------	------	------	------
SMILT007622.1	up	GO:0045735	molecular_function;;	MF:nutrient reservoir activity;;	------	------	------	------
SMILT030222.1	up	GO:0005634;;GO:0003700;;GO:0043565	cellular_component;;molecular_function;;molecular_function;;	CC:nucleus;;MF:transcription factor activity, sequence-specific DNA binding;;MF:sequence-specific DNA binding;;	------	------	------	------
SMILT022915.1	up	GO:0006520;;GO:1901566;;GO:0008483;;GO:0030170	biological_process;;biological_process;;molecular_function;;molecular_function;;	BP:cellular amino acid metabolic process;;BP:organonitrogen compound biosynthetic process;;MF:transaminase activity;;MF:pyridoxal phosphate binding;;	K15849	PAT, AAT	map00950;;map00960;;map00400;;map00360;;map00350	Isoquinoline alkaloid biosynthesis;;Tropane, piperidine and pyridine alkaloid biosynthesis;;Phenylalanine, tyrosine and tryptophan biosynthesis;;Phenylalanine metabolism;;Tyrosine metabolism
SMILT012185.1	up	GO:0033617;;GO:0005746	biological_process;;cellular_component;;	BP:mitochondrial respiratory chain complex IV assembly;;CC:mitochondrial respiratory chain;;	------	------	------	------
SMILT016787.1	up	GO:0005794;;GO:0016020;;GO:0097363;;GO:0016757;;GO:0016763	cellular_component;;cellular_component;;molecular_function;;molecular_function;;molecular_function;;	CC:Golgi apparatus;;CC:membrane;;MF:protein O-GlcNAc transferase activity;;MF:transferase activity, transferring glycosyl groups;;MF:transferase activity, transferring pentosyl groups;;	------	------	------	------
SMILT031545.1	up	GO:0019901	molecular_function;;	MF:protein kinase binding;;	------	------	------	------
SMILT018697.1	up	GO:0005737;;GO:0005634;;GO:0016787	cellular_component;;cellular_component;;molecular_function;;	CC:cytoplasm;;CC:nucleus;;MF:hydrolase activity;;	K07766	E3.6.1.52	------	------
SMILT012338.1	up	------	------	------	------	------	------	------
SMILT002099.1	up	GO:0009734;;GO:0005886	biological_process;;cellular_component;;	BP:auxin-activated signaling pathway;;CC:plasma membrane;;	------	------	------	------
SMILT009122.1	up	GO:0006535;;GO:0005737;;GO:0009001	biological_process;;cellular_component;;molecular_function;;	BP:cysteine biosynthetic process from serine;;CC:cytoplasm;;MF:serine O-acetyltransferase activity;;	K00640	cysE	map00270;;map00543;;map00920	Cysteine and methionine metabolism;;Exopolysaccharide biosynthesis;;Sulfur metabolism
SMILT016647.1	up	GO:0046148;;GO:0046872;;GO:0004097	biological_process;;molecular_function;;molecular_function;;	BP:pigment biosynthetic process;;MF:metal ion binding;;MF:catechol oxidase activity;;	K00422	E1.10.3.1	map00950;;map00350	Isoquinoline alkaloid biosynthesis;;Tyrosine metabolism
SMILT019143.1	up	------	------	------	------	------	------	------
SMILT015322.1	up	GO:0016020;;GO:0004867	cellular_component;;molecular_function;;	CC:membrane;;MF:serine-type endopeptidase inhibitor activity;;	------	------	------	------
SMILT032321.1	up	------	------	------	------	------	------	------
SMILT024545.1	up	GO:0003950	molecular_function;;	MF:NAD+ ADP-ribosyltransferase activity;;	------	------	------	------
SMILT015333.1	up	------	------	------	------	------	------	------
SMILT030084.1	up	------	------	------	------	------	------	------
SMILT007571.1	up	------	------	------	------	------	------	------
SMILT019448.1	up	GO:0015031;;GO:0016192;;GO:0016020	biological_process;;biological_process;;cellular_component;;	BP:protein transport;;BP:vesicle-mediated transport;;CC:membrane;;	K08486	STX1B_2_3	map04130	SNARE interactions in vesicular transport
SMILT032021.1	up	GO:0016310;;GO:0016301;;GO:0004674;;GO:0004715;;GO:0004713;;GO:0005524	biological_process;;molecular_function;;molecular_function;;molecular_function;;molecular_function;;molecular_function;;	BP:phosphorylation;;MF:kinase activity;;MF:protein serine/threonine kinase activity;;MF:non-membrane spanning protein tyrosine kinase activity;;MF:protein tyrosine kinase activity;;MF:ATP binding;;	K13436	PTI1	map04626	Plant-pathogen interaction
SMILT001570.1	up	GO:0005634;;GO:0005516;;GO:0003677	cellular_component;;molecular_function;;molecular_function;;	CC:nucleus;;MF:calmodulin binding;;MF:DNA binding;;	------	------	------	------
SMILT002151.1	up	GO:0007049;;GO:0051301;;GO:0016020;;GO:0045735;;GO:0008289	biological_process;;biological_process;;cellular_component;;molecular_function;;molecular_function;;	BP:cell cycle;;BP:cell division;;CC:membrane;;MF:nutrient reservoir activity;;MF:lipid binding;;	K19996	SFH5	------	------
SMILT014724.1	up	GO:0016020;;GO:0046577;;GO:0050660	cellular_component;;molecular_function;;molecular_function;;	CC:membrane;;MF:long-chain-alcohol oxidase activity;;MF:flavin adenine dinucleotide binding;;	K17756	FAO3	------	------
SMILT006808.1	up	GO:0016020	cellular_component;;	CC:membrane;;	------	------	------	------
SMILT005561.1	up	GO:0005829	cellular_component;;	CC:cytosol;;	------	------	------	------
SMILT019423.1	up	GO:0006508;;GO:0004190	biological_process;;molecular_function;;	BP:proteolysis;;MF:aspartic-type endopeptidase activity;;	------	------	------	------
SMILT029839.1	up	GO:0003993	molecular_function;;	MF:acid phosphatase activity;;	------	------	------	------
SMILT020492.1	up	GO:2000008;;GO:0009567;;GO:0080155;;GO:0048240;;GO:0031982;;GO:0043227;;GO:0005576	biological_process;;biological_process;;biological_process;;biological_process;;cellular_component;;cellular_component;;cellular_component;;	BP:regulation of protein localization to cell surface;;BP:double fertilization forming a zygote and endosperm;;BP:regulation of double fertilization forming a zygote and endosperm;;BP:sperm capacitation;;CC:vesicle;;CC:membrane-bounded organelle;;CC:extracellular region;;	------	------	------	------
SMILT030150.1	up	------	------	------	------	------	------	------
SMILT032943.1	up	------	------	------	------	------	------	------
SMILT019826.1	up	------	------	------	------	------	------	------
SMILT010937.1	up	GO:1901566;;GO:0003824;;GO:0030170	biological_process;;molecular_function;;molecular_function;;	BP:organonitrogen compound biosynthetic process;;MF:catalytic activity;;MF:pyridoxal phosphate binding;;	K01762	ACS	map00270	Cysteine and methionine metabolism
SMILT028727.1	up	GO:0045493;;GO:0000272;;GO:0110165;;GO:0031176	biological_process;;biological_process;;cellular_component;;molecular_function;;	BP:xylan catabolic process;;BP:polysaccharide catabolic process;;CC:cellular anatomical entity;;MF:endo-1,4-beta-xylanase activity;;	------	------	------	------
SMILT014959.1	up	GO:0072488;;GO:0005886;;GO:0008519	biological_process;;cellular_component;;molecular_function;;	BP:ammonium transmembrane transport;;CC:plasma membrane;;MF:ammonium transmembrane transporter activity;;	K03320	amt, AMT, MEP	------	------
SMILT024667.1	up	GO:0016020	cellular_component;;	CC:membrane;;	------	------	------	------
SMILT028363.1	up	GO:0042128;;GO:0006809;;GO:0043546;;GO:0050464;;GO:0020037;;GO:0009703;;GO:0030151	biological_process;;biological_process;;molecular_function;;molecular_function;;molecular_function;;molecular_function;;molecular_function;;	BP:nitrate assimilation;;BP:nitric oxide biosynthetic process;;MF:molybdopterin cofactor binding;;MF:nitrate reductas;;MF:heme binding;;MF:nitrate reductas;;MF:molybdenum ion binding;;	K10534	NR	map00910	Nitrogen metabolism
SMILT020895.1	up	GO:0015031;;GO:0007005;;GO:0005743	biological_process;;biological_process;;cellular_component;;	BP:protein transport;;BP:mitochondrion organization;;CC:mitochondrial inner membrane;;	K17777	TIM9	------	------
SMILT027499.1	up	------	------	------	------	------	------	------
SMILT015064.1	up	------	------	------	------	------	------	------
SMILT009664.1	up	GO:0019483;;GO:0005737;;GO:0016627;;GO:0017113	biological_process;;cellular_component;;molecular_function;;molecular_function;;	BP:beta-alanine biosynthetic process;;CC:cytoplasm;;MF:oxidoreductase activity, acting on the CH-CH group of donors;;MF:dihydropyrimidine dehydrogenas;;	K00207	DPYD	map00240;;map00770;;map00410	Pyrimidine metabolism;;Pantothenate and CoA biosynthesis;;beta-Alanine metabolism
SMILT033124.1	up	GO:0035435;;GO:0016020;;GO:0005315;;GO:0016887;;GO:0005524	biological_process;;cellular_component;;molecular_function;;molecular_function;;molecular_function;;	BP:phosphate ion transmembrane transport;;CC:membrane;;MF:inorganic phosphate transmembrane transporter activity;;MF:ATPase activity;;MF:ATP binding;;	K02068	STAR1, fetA	------	------
SMILT008506.1	up	------	------	------	------	------	------	------
SMILT009297.1	up	GO:0016020	cellular_component;;	CC:membrane;;	------	------	------	------
SMILT018988.1	up	GO:0015031;;GO:0009639;;GO:0009959;;GO:0009535	biological_process;;biological_process;;biological_process;;cellular_component;;	BP:protein transport;;BP:response to red or far red light;;BP:negative gravitropism;;CC:chloroplast thylakoid membrane;;	------	------	------	------
SMILT026679.1	up	GO:0006355;;GO:0003677	biological_process;;molecular_function;;	BP:regulation of transcription, DNA-templated;;MF:DNA binding;;	------	------	------	------
SMILT021975.1	up	GO:0016020;;GO:0015019	cellular_component;;molecular_function;;	CC:membrane;;MF:heparan-alpha-glucosaminide N-acetyltransferase activity;;	K10532	HGSNAT	map00531	Glycosaminoglycan degradation
SMILT014900.1	up	GO:0005634;;GO:0000976	cellular_component;;molecular_function;;	CC:nucleus;;MF:transcription regulatory region sequence-specific DNA binding;;	------	------	------	------
SMILT001415.1	up	------	------	------	------	------	------	------
SMILT020347.1	up	GO:0009699;;GO:0048046	biological_process;;cellular_component;;	BP:phenylpropanoid biosynthetic process;;CC:apoplast;;	------	------	------	------
SMILT023938.1	up	GO:0008194	molecular_function;;	MF:UDP-glycosyltransferase activity;;	------	------	------	------
SMILT000154.1	up	------	------	------	------	------	------	------
SMILT005015.1	up	GO:0005992;;GO:0004805	biological_process;;molecular_function;;	BP:trehalose biosynthetic process;;MF:trehalose-phosphatase activity;;	K01087	otsB	map00500	Starch and sucrose metabolism
SMILT029882.1	up	GO:0015914;;GO:0016020;;GO:0000287;;GO:0016887;;GO:0140326;;GO:0005524	biological_process;;cellular_component;;molecular_function;;molecular_function;;molecular_function;;molecular_function;;	BP:phospholipid transport;;CC:membrane;;MF:magnesium ion binding;;MF:ATPase activity;;MF:ATPase-coupled intramembrane lipid transporter activity;;MF:ATP binding;;	K01530	E7.6.2.1	------	------
SMILT021604.1	up	GO:0008610;;GO:0016020;;GO:0051996;;GO:0004310	biological_process;;cellular_component;;molecular_function;;molecular_function;;	BP:lipid biosynthetic process;;CC:membrane;;MF:squalene synthase activity;;MF:farnesyl-diphosphate farnesyltransferase activity;;	K00801	FDFT1	map00909;;map00100	Sesquiterpenoid and triterpenoid biosynthesis;;Steroid biosynthesis
SMILT030018.1	up	------	------	------	------	------	------	------
SMILT014847.1	up	GO:0042546;;GO:0071555;;GO:0010411;;GO:0048046;;GO:0016762;;GO:0004553	biological_process;;biological_process;;biological_process;;cellular_component;;molecular_function;;molecular_function;;	BP:cell wall biogenesis;;BP:cell wall organization;;BP:xyloglucan metabolic process;;CC:apoplast;;MF:xylogluca;;MF:hydrolase activity, hydrolyzing O-glycosyl compounds;;	K08235	E2.4.1.207	------	------
SMILT015569.1	up	GO:0008194	molecular_function;;	MF:UDP-glycosyltransferase activity;;	------	------	------	------
SMILT001805.1	up	GO:0016020	cellular_component;;	CC:membrane;;	------	------	------	------
SMILT005858.1	up	GO:0042744;;GO:0006979;;GO:0009505;;GO:0005576;;GO:0020037;;GO:0140825;;GO:0004601;;GO:0046872	biological_process;;biological_process;;cellular_component;;cellular_component;;molecular_function;;deleted;;molecular_function;;molecular_function;;	BP:hydrogen peroxide catabolic process;;BP:response to oxidative stress;;CC:plant-type cell wall;;CC:extracellular region;;MF:heme binding;;MF:old GO;;MF:peroxidase activity;;MF:metal ion binding;;	K00430	E1.11.1.7	map00940	Phenylpropanoid biosynthesis
SMILT007468.1	up	GO:0006720;;GO:0016491	biological_process;;molecular_function;;	BP:isoprenoid metabolic process;;MF:oxidoreductase activity;;	K23050	PCBER1	------	------
SMILT022055.1	up	GO:0016020	cellular_component;;	CC:membrane;;	------	------	------	------
SMILT001646.1	up	GO:0016310;;GO:0016020;;GO:0004674;;GO:0005524;;GO:0004672	biological_process;;cellular_component;;molecular_function;;molecular_function;;molecular_function;;	BP:phosphorylation;;CC:membrane;;MF:protein serine/threonine kinase activity;;MF:ATP binding;;MF:protein kinase activity;;	------	------	------	------
SMILT024942.1	up	GO:0009813;;GO:0102128;;GO:0016210;;GO:0016747	biological_process;;molecular_function;;molecular_function;;molecular_function;;	BP:flavonoid biosynthetic process;;MF:chalcone synthase activity;;MF:naringenin-chalcone synthase activity;;MF:transferase activity, transferring acyl groups other than amino-acyl groups;;	------	------	------	------
SMILT018290.1	up	------	------	------	------	------	------	------
SMILT016490.1	up	GO:0016114;;GO:0016020;;GO:0004497;;GO:0020037;;GO:0016705;;GO:0016712;;GO:0005506	biological_process;;cellular_component;;molecular_function;;molecular_function;;molecular_function;;molecular_function;;molecular_function;;	BP:terpenoid biosynthetic process;;CC:membrane;;MF:monooxygenase activity;;MF:heme binding;;MF:oxidoreductase activity, acting on paired donors, with incorporation or reduction of molecular oxygen;;MF:oxidoreductase activity, acting on paired donors, with incorporation or reduction of molecular oxygen, reduced flavin or flavoprotein as one donor, and incorporation of one atom of oxygen;;MF:iron i…	K20665	CYP94B	------	------
SMILT015234.1	up	------	------	------	------	------	------	------
SMILT021158.1	up	GO:0010115;;GO:0009408;;GO:0009451;;GO:0016020;;GO:0003723	biological_process;;biological_process;;biological_process;;cellular_component;;molecular_function;;	BP:regulation of abscisic acid biosynthetic process;;BP:response to heat;;BP:RNA modification;;CC:membrane;;MF:RNA binding;;	------	------	------	------
SMILT032706.1	up	GO:0003924;;GO:0003925;;GO:0005525	molecular_function;;molecular_function;;molecular_function;;	MF:GTPase activity;;MF:obsolete small monomeric GTPase activity;;MF:GTP binding;;	K07910	RAB18	------	------
SMILT022494.1	up	GO:0006226;;GO:0046081;;GO:0016020;;GO:0000287;;GO:0004170	biological_process;;biological_process;;cellular_component;;molecular_function;;molecular_function;;	BP:dUMP biosynthetic process;;BP:dUTP catabolic process;;CC:membrane;;MF:magnesium ion binding;;MF:dUTP diphosphatase activity;;	------	------	------	------
SMILT002496.1	up	------	------	------	------	------	------	------
SMILT001757.1	up	GO:0016114;;GO:0005506;;GO:0020037;;GO:0016712	biological_process;;molecular_function;;molecular_function;;molecular_function;;	BP:terpenoid biosynthetic process;;MF:iron ion binding;;MF:heme binding;;MF:oxidoreductase activity, acting on paired donors, with incorporation or reduction of molecular oxygen, reduced flavin or flavoprotein as one donor, and incorporation of one atom of oxygen;;	K22637;K20513	CYP76AK1;CYP76AH1	map00904	Diterpenoid biosynthesis
SMILT009639.1	up	------	------	------	------	------	------	------
SMILT023775.1	up	GO:0009089;;GO:0009088;;GO:0006720;;GO:0009097;;GO:0009086;;GO:0050661;;GO:0051287;;GO:0046983;;GO:0004073	biological_process;;biological_process;;biological_process;;biological_process;;biological_process;;molecular_function;;molecular_function;;molecular_function;;molecular_function;;	BP:lysine biosynthetic process via diaminopimelate;;BP:threonine biosynthetic process;;BP:isoprenoid metabolic process;;BP:isoleucine biosynthetic process;;BP:methionine biosynthetic process;;MF:NADP binding;;MF:NAD binding;;MF:protein dimerization activity;;MF:aspartate-semialdehyde dehydrogenase activity;;	K00133	asd	map00270;;map00300;;map00260;;map00261	Cysteine and methionine metabolism;;Lysine biosynthesis;;Glycine, serine and threonine metabolism;;Monobactam biosynthesis
SMILT013040.1	up	GO:0042545;;GO:0045490;;GO:0005576;;GO:0046910;;GO:0030599;;GO:0045330;;GO:0004857	biological_process;;biological_process;;cellular_component;;molecular_function;;molecular_function;;molecular_function;;molecular_function;;	BP:cell wall modification;;BP:pectin catabolic process;;CC:extracellular region;;MF:pectinesterase inhibitor activity;;MF:pectinesterase activity;;MF:aspartyl esterase activity;;MF:enzyme inhibitor activity;;	K01051	E3.1.1.11	map00040	Pentose and glucuronate interconversions
SMILT031000.1	up	GO:0035435;;GO:1990547;;GO:0005743;;GO:0005315	biological_process;;biological_process;;cellular_component;;molecular_function;;	BP:phosphate ion transmembrane transport;;BP:mitochondrial phosphate ion transmembrane transport;;CC:mitochondrial inner membrane;;MF:inorganic phosphate transmembrane transporter activity;;	K15102	SLC25A3, PHC, PIC	------	------
SMILT027155.1	up	------	------	------	------	------	------	------
SMILT027141.1	up	GO:0016020	cellular_component;;	CC:membrane;;	------	------	------	------
SMILT012140.1	up	GO:0016020	cellular_component;;	CC:membrane;;	------	------	------	------
SMILT029206.1	up	GO:0006281;;GO:0006260;;GO:0006261;;GO:0005634;;GO:0016020;;GO:0005663;;GO:0003677	biological_process;;biological_process;;biological_process;;cellular_component;;cellular_component;;cellular_component;;molecular_function;;	BP:DNA repair;;BP:DNA replication;;BP:DNA-dependent DNA replication;;CC:nucleus;;CC:membrane;;CC:DNA replication factor C complex;;MF:DNA binding;;	K10756	RFC3_5	map03430;;map03410;;map03420;;map03030	Mismatch repair;;Base excision repair;;Nucleotide excision repair;;DNA replication
SMILT029793.1	up	GO:0046856;;GO:0004445	biological_process;;molecular_function;;	BP:phosphatidylinositol dephosphorylation;;MF:inositol-polyphosphate 5-phosphatase activity;;	------	------	------	------
SMILT032211.1	up	GO:0006508;;GO:0051603;;GO:0005615;;GO:0004197;;GO:0008234	biological_process;;biological_process;;cellular_component;;molecular_function;;molecular_function;;	BP:proteolysis;;BP:proteolysis involved in cellular protein catabolic process;;CC:extracellular space;;MF:cysteine-type endopeptidase activity;;MF:cysteine-type peptidase activity;;	K25900	RD21	------	------
SMILT023434.1	up	GO:0006813;;GO:0016020;;GO:0005886;;GO:0015079	biological_process;;cellular_component;;cellular_component;;molecular_function;;	BP:potassium ion transport;;CC:membrane;;CC:plasma membrane;;MF:potassium ion transmembrane transporter activity;;	K03549	kup	------	------
SMILT010444.1	up	------	------	------	------	------	------	------
SMILT021920.1	up	GO:0016310;;GO:0004674;;GO:0005524	biological_process;;molecular_function;;molecular_function;;	BP:phosphorylation;;MF:protein serine/threonine kinase activity;;MF:ATP binding;;	K14510	CTR1	map04016;;map04075	MAPK signaling pathway - plant;;Plant hormone signal transduction
SMILT030883.1	up	GO:0006886;;GO:0016192;;GO:0016020;;GO:0005484	biological_process;;biological_process;;cellular_component;;molecular_function;;	BP:intracellular protein transport;;BP:vesicle-mediated transport;;CC:membrane;;MF:SNAP receptor activity;;	K08486	STX1B_2_3	map04130	SNARE interactions in vesicular transport
SMILT018464.1	up	GO:0016310;;GO:0004709;;GO:0005524;;GO:0004674	biological_process;;molecular_function;;molecular_function;;molecular_function;;	BP:phosphorylation;;MF:MAP kinase kinase kinase activity;;MF:ATP binding;;MF:protein serine/threonine kinase activity;;	------	------	------	------
SMILT016850.1	up	GO:0008194	molecular_function;;	MF:UDP-glycosyltransferase activity;;	------	------	------	------
SMILT011087.1	up	GO:0006865;;GO:0003333;;GO:0016020;;GO:0015179	biological_process;;biological_process;;cellular_component;;molecular_function;;	BP:amino acid transport;;BP:amino acid transmembrane transport;;CC:membrane;;MF:L-amino acid transmembrane transporter activity;;	K14207	SLC38A2, SNAT2	------	------
SMILT000139.1	up	------	------	------	------	------	------	------
SMILT021731.1	up	------	------	------	K01051	E3.1.1.11	map00040	Pentose and glucuronate interconversions
SMILT031266.1	up	GO:0016042;;GO:0005773;;GO:0016298;;GO:0045735	biological_process;;cellular_component;;molecular_function;;molecular_function;;	BP:lipid catabolic process;;CC:vacuole;;MF:lipase activity;;MF:nutrient reservoir activity;;	------	------	------	------
SMILT007340.1	up	GO:0016310;;GO:0016020;;GO:0004674;;GO:0004672;;GO:0005524	biological_process;;cellular_component;;molecular_function;;molecular_function;;molecular_function;;	BP:phosphorylation;;CC:membrane;;MF:protein serine/threonine kinase activity;;MF:protein kinase activity;;MF:ATP binding;;	------	------	------	------
SMILT029840.1	up	------	------	------	------	------	------	------
SMILT000554.1	up	------	------	------	------	------	------	------
SMILT017344.1	up	GO:0016310;;GO:0016301	biological_process;;molecular_function;;	BP:phosphorylation;;MF:kinase activity;;	------	------	------	------
SMILT022303.1	up	------	------	------	------	------	------	------
SMILT014743.1	up	GO:0006952;;GO:0051707;;GO:0043531	biological_process;;biological_process;;molecular_function;;	BP:defense response;;BP:response to other organism;;MF:ADP binding;;	------	------	------	------
SMILT003856.1	up	GO:0006508;;GO:0031012;;GO:0004222;;GO:0008270	biological_process;;cellular_component;;molecular_function;;molecular_function;;	BP:proteolysis;;CC:extracellular matrix;;MF:metalloendopeptidase activity;;MF:zinc ion binding;;	------	------	------	------
SMILT000024.1	up	GO:0006412;;GO:0005840;;GO:1990904;;GO:0022625;;GO:0003735	biological_process;;cellular_component;;cellular_component;;cellular_component;;molecular_function;;	BP:translation;;CC:ribosome;;CC:ribonucleoprotein complex;;CC:cytosolic large ribosomal subunit;;MF:structural constituent of ribosome;;	K02882	RP-L18Ae, RPL18A	map03010	Ribosome
SMILT014221.1	up	GO:0003713	molecular_function;;	MF:transcription coactivator activity;;	------	------	------	------
SMILT005125.1	up	GO:0016042;;GO:0006952;;GO:0051707;;GO:0005773;;GO:0045735;;GO:0004620	biological_process;;biological_process;;biological_process;;cellular_component;;molecular_function;;molecular_function;;	BP:lipid catabolic process;;BP:defense response;;BP:response to other organism;;CC:vacuole;;MF:nutrient reservoir activity;;MF:phospholipase activity;;	------	------	------	------
SMILT019924.1	up	GO:0009755;;GO:0045893;;GO:0005634	biological_process;;biological_process;;cellular_component;;	BP:hormone-mediated signaling pathway;;BP:positive regulation of transcription, DNA-templated;;CC:nucleus;;	K13945	LBD29	------	------
SMILT024308.1	up	GO:0042546;;GO:0071555;;GO:0010411;;GO:0048046;;GO:0016762;;GO:0004553	biological_process;;biological_process;;biological_process;;cellular_component;;molecular_function;;molecular_function;;	BP:cell wall biogenesis;;BP:cell wall organization;;BP:xyloglucan metabolic process;;CC:apoplast;;MF:xylogluca;;MF:hydrolase activity, hydrolyzing O-glycosyl compounds;;	K14504	TCH4	map04075	Plant hormone signal transduction
SMILT020778.1	up	------	------	------	K10268	FBXL2_20	------	------
SMILT018880.1	up	GO:0005634;;GO:0003700;;GO:0046983	cellular_component;;molecular_function;;molecular_function;;	CC:nucleus;;MF:transcription factor activity, sequence-specific DNA binding;;MF:protein dimerization activity;;	------	------	------	------
SMILT004566.1	up	GO:0005634	cellular_component;;	CC:nucleus;;	------	------	------	------
SMILT014368.1	up	GO:0006952;;GO:0006351;;GO:0009873;;GO:0005634;;GO:0003700;;GO:0003677	biological_process;;biological_process;;biological_process;;cellular_component;;molecular_function;;molecular_function;;	BP:defense response;;BP:transcription, DNA-templated;;BP:ethylene-activated signaling pathway;;CC:nucleus;;MF:transcription factor activity, sequence-specific DNA binding;;MF:DNA binding;;	K14516	ERF1	map04016;;map04075	MAPK signaling pathway - plant;;Plant hormone signal transduction
SMILT018419.1	up	GO:0016740	molecular_function;;	MF:transferase activity;;	------	------	------	------
SMILT002847.1	up	GO:2000022;;GO:0009611;;GO:0031347;;GO:0005634	biological_process;;biological_process;;biological_process;;cellular_component;;	BP:regulation of jasmonic acid mediated signaling pathway;;BP:response to wounding;;BP:regulation of defense response;;CC:nucleus;;	------	------	------	------
SMILT003209.1	up	------	------	------	------	------	------	------
SMILT012896.1	up	GO:0005634;;GO:0003677	cellular_component;;molecular_function;;	CC:nucleus;;MF:DNA binding;;	------	------	------	------
SMILT024060.1	up	------	------	------	------	------	------	------
SMILT032917.1	up	------	------	------	------	------	------	------
SMILT017397.1	up	GO:0031969;;GO:0015120;;GO:0015605	cellular_component;;molecular_function;;molecular_function;;	CC:chloroplast membrane;;MF:phosphoglycerate transmembrane transporter activity;;MF:organophosphate ester transmembrane transporter activity;;	K15283	SLC35E1	------	------
SMILT026437.1	up	------	------	------	------	------	------	------
SMILT021732.1	up	GO:0016567;;GO:0016020	biological_process;;cellular_component;;	BP:protein ubiquitination;;CC:membrane;;	------	------	------	------
SMILT022408.1	up	------	------	------	------	------	------	------
SMILT027138.1	up	------	------	------	------	------	------	------
SMILT028522.1	up	GO:0005737;;GO:0080043;;GO:0008194;;GO:0080044	cellular_component;;molecular_function;;molecular_function;;molecular_function;;	CC:cytoplasm;;MF:quercetin 3-O-glucosyltransferase activity;;MF:UDP-glycosyltransferase activity;;MF:quercetin 7-O-glucosyltransferase activity;;	------	------	------	------
SMILT023946.1	up	------	------	------	------	------	------	------
SMILT005526.1	up	GO:0006508;;GO:0004190	biological_process;;molecular_function;;	BP:proteolysis;;MF:aspartic-type endopeptidase activity;;	------	------	------	------
SMILT016093.1	up	GO:0006508;;GO:0005576;;GO:0003723;;GO:0004185	biological_process;;cellular_component;;molecular_function;;molecular_function;;	BP:proteolysis;;CC:extracellular region;;MF:RNA binding;;MF:serine-type carboxypeptidase activity;;	------	------	------	------
SMILT031159.1	up	GO:0140662;;GO:0005524	deleted;;molecular_function;;	old GO;;MF:ATP binding;;	------	------	------	------
SMILT014092.1	up	------	------	------	------	------	------	------
SMILT023320.1	up	------	------	------	------	------	------	------
SMILT003393.1	up	------	------	------	------	------	------	------
SMILT030481.1	up	GO:0030245;;GO:0008810;;GO:0004553	biological_process;;molecular_function;;molecular_function;;	BP:cellulose catabolic process;;MF:cellulase activity;;MF:hydrolase activity, hydrolyzing O-glycosyl compounds;;	------	------	------	------
SMILT010336.1	up	GO:0050832;;GO:0005886	biological_process;;cellular_component;;	BP:defense response to fungus;;CC:plasma membrane;;	------	------	------	------
SMILT006251.1	up	GO:0050832;;GO:0016310;;GO:0016020;;GO:0005524;;GO:0004672	biological_process;;biological_process;;cellular_component;;molecular_function;;molecular_function;;	BP:defense response to fungus;;BP:phosphorylation;;CC:membrane;;MF:ATP binding;;MF:protein kinase activity;;	K13416	BAK1	map04016;;map04626;;map04075	MAPK signaling pathway - plant;;Plant-pathogen interaction;;Plant hormone signal transduction
SMILT005990.1	up	GO:0006730;;GO:0016836;;GO:0004089;;GO:0008270	biological_process;;molecular_function;;molecular_function;;molecular_function;;	BP:one-carbon metabolic process;;MF:hydro-lyase activity;;MF:carbonate dehydratase activity;;MF:zinc ion binding;;	K01674	cah	map00910	Nitrogen metabolism
SMILT032807.1	up	GO:0008194	molecular_function;;	MF:UDP-glycosyltransferase activity;;	K13691	SGT1	------	------
SMILT028174.1	up	GO:0005634;;GO:0140658;;GO:0016887;;GO:0005524;;GO:0003677	cellular_component;;deleted;;molecular_function;;molecular_function;;molecular_function;;	CC:nucleus;;CC:old GO;;MF:ATPase activity;;MF:ATP binding;;MF:DNA binding;;	K10779	ATRX	------	------
SMILT023880.1	up	GO:0006720;;GO:0006098;;GO:0019521;;GO:0050661;;GO:0004616	biological_process;;biological_process;;biological_process;;molecular_function;;molecular_function;;	BP:isoprenoid metabolic process;;BP:pentose-phosphate shunt;;BP:D-gluconate metabolic process;;MF:NADP binding;;MF:phosphogluconate dehydrogenas;;	K00033	PGD, gnd, gntZ	map00480;;map00030	Glutathione metabolism;;Pentose phosphate pathway
SMILT017400.1	up	GO:0055085;;GO:0016020;;GO:0042626;;GO:0140359;;GO:0016887;;GO:0005524	biological_process;;cellular_component;;molecular_function;;molecular_function;;molecular_function;;molecular_function;;	BP:transmembrane transport;;CC:membrane;;MF:ATPase activity, coupled to transmembrane movement of substances;;MF:ABC-type transmembrane transporter activity;;MF:ATPase activity;;MF:ATP binding;;	K05658	ABCB1, CD243	map02010	ABC transporters
SMILT021281.1	up	GO:0042545;;GO:0045490;;GO:0030599;;GO:0045330	biological_process;;biological_process;;molecular_function;;molecular_function;;	BP:cell wall modification;;BP:pectin catabolic process;;MF:pectinesterase activity;;MF:aspartyl esterase activity;;	K01051	E3.1.1.11	map00040	Pentose and glucuronate interconversions
SMILT007122.1	up	------	------	------	K09422	MYBP	------	------
SMILT017202.1	up	GO:0045489;;GO:0071555;;GO:0000139;;GO:0047262	biological_process;;biological_process;;cellular_component;;molecular_function;;	BP:pectin biosynthetic process;;BP:cell wall organization;;CC:Golgi membrane;;MF:polygalacturonate 4-alpha-galacturonosyltransferase activity;;	K13648	GAUT	map00520	Amino sugar and nucleotide sugar metabolism
SMILT024790.1	up	GO:0005634;;GO:0003700;;GO:0043565	cellular_component;;molecular_function;;molecular_function;;	CC:nucleus;;MF:transcription factor activity, sequence-specific DNA binding;;MF:sequence-specific DNA binding;;	------	------	------	------
SMILT005290.1	up	GO:0006777;;GO:0005829;;GO:0005737;;GO:0061599;;GO:0061598;;GO:0046872;;GO:0005524	biological_process;;cellular_component;;cellular_component;;molecular_function;;molecular_function;;molecular_function;;molecular_function;;	BP:Mo-molybdopterin cofactor biosynthetic process;;CC:cytosol;;CC:cytoplasm;;MF:molybdopterin molybdotransferase activity;;MF:molybdopterin adenylyltransferase activity;;MF:metal ion binding;;MF:ATP binding;;	K15376	GPHN	map00790;;map01240	Folate biosynthesis;;Biosynthesis of cofactors
SMILT013615.1	up	GO:0005768;;GO:0005794;;GO:0003924;;GO:0005525	cellular_component;;cellular_component;;molecular_function;;molecular_function;;	CC:endosome;;CC:Golgi apparatus;;MF:GTPase activity;;MF:GTP binding;;	K07904	RAB11A	map04144	Endocytosis
SMILT018326.1	up	GO:0005886;;GO:0022857	cellular_component;;molecular_function;;	CC:plasma membrane;;MF:transmembrane transporter activity;;	------	------	------	------
SMILT014063.1	up	GO:0016020	cellular_component;;	CC:membrane;;	------	------	------	------
SMILT006331.1	up	GO:0016310;;GO:0004674;;GO:0005524	biological_process;;molecular_function;;molecular_function;;	BP:phosphorylation;;MF:protein serine/threonine kinase activity;;MF:ATP binding;;	------	------	------	------
SMILT018521.1	up	GO:0032259;;GO:0008168	biological_process;;molecular_function;;	BP:methylation;;MF:methyltransferase activity;;	------	------	------	------
SMILT027202.1	up	GO:0005506;;GO:0016705;;GO:0004497;;GO:0020037;;GO:0009978	molecular_function;;molecular_function;;molecular_function;;molecular_function;;molecular_function;;	MF:iron ion binding;;MF:oxidoreductase activity, acting on paired donors, with incorporation or reduction of molecular oxygen;;MF:monooxygenase activity;;MF:heme binding;;MF:allene oxide synthase activity;;	K01723	AOS	map00592	alpha-Linolenic acid metabolism
SMILT017506.1	up	GO:0016567;;GO:0061630	biological_process;;molecular_function;;	BP:protein ubiquitination;;MF:ubiquitin protein ligase activity;;	------	------	------	------
SMILT008007.1	up	GO:0009627;;GO:0048046	biological_process;;cellular_component;;	BP:systemic acquired resistance;;CC:apoplast;;	------	------	------	------
SMILT010376.1	up	GO:0080188;;GO:0140658;;GO:0005634;;GO:0016787;;GO:0004386;;GO:0005524	biological_process;;deleted;;cellular_component;;molecular_function;;molecular_function;;molecular_function;;	BP:RNA-directed DNA methylation;;BP:old GO;;CC:nucleus;;MF:hydrolase activity;;MF:helicase activity;;MF:ATP binding;;	K10875	RAD54L, RAD54	map03440	Homologous recombination
SMILT005155.1	up	GO:1902456;;GO:0016874;;GO:0008270	biological_process;;molecular_function;;molecular_function;;	BP:regulation of stomatal opening;;MF:ligase activity;;MF:zinc ion binding;;	K10144	RCHY1, PIRH2	map04120	Ubiquitin mediated proteolysis
SMILT030941.1	up	------	------	------	------	------	------	------
SMILT005740.1	up	GO:0055085;;GO:0016020;;GO:0042626;;GO:0140359;;GO:0016887;;GO:0005524	biological_process;;cellular_component;;molecular_function;;molecular_function;;molecular_function;;molecular_function;;	BP:transmembrane transport;;CC:membrane;;MF:ATPase activity, coupled to transmembrane movement of substances;;MF:ABC-type transmembrane transporter activity;;MF:ATPase activity;;MF:ATP binding;;	K05658	ABCB1, CD243	map02010	ABC transporters
SMILT019782.1	up	GO:0006952	biological_process;;	BP:defense response;;	------	------	------	------
SMILT017574.1	up	GO:0005975;;GO:0016020;;GO:0016829;;GO:0004650	biological_process;;cellular_component;;molecular_function;;molecular_function;;	BP:carbohydrate metabolic process;;CC:membrane;;MF:lyase activity;;MF:polygalacturonase activity;;	------	------	------	------
SMILT025450.1	up	GO:0008643;;GO:0016020	biological_process;;cellular_component;;	BP:carbohydrate transport;;CC:membrane;;	K26222	GALT1, GONST5	------	------
SMILT012407.1	up	------	------	------	------	------	------	------
SMILT018203.1	up	------	------	------	------	------	------	------
SMILT016759.1	up	GO:0003700;;GO:0003677	molecular_function;;molecular_function;;	MF:transcription factor activity, sequence-specific DNA binding;;MF:DNA binding;;	------	------	------	------
SMILT021892.1	up	GO:0006541;;GO:0042823;;GO:0005829;;GO:0016020;;GO:0004359;;GO:0016740;;GO:0046982;;GO:0016829	biological_process;;biological_process;;cellular_component;;cellular_component;;molecular_function;;molecular_function;;molecular_function;;molecular_function;;	BP:glutamine metabolic process;;BP:pyridoxal phosphate biosynthetic process;;CC:cytosol;;CC:membrane;;MF:glutaminase activity;;MF:transferase activity;;MF:protein heterodimerization activity;;MF:lyase activity;;	K08681	pdxT, pdx2	map00750;;map01240	Vitamin B6 metabolism;;Biosynthesis of cofactors
SMILT023417.1	up	GO:0016020	cellular_component;;	CC:membrane;;	------	------	------	------
SMILT013916.1	up	GO:0016310;;GO:0048544;;GO:0016020;;GO:0004674;;GO:0005524;;GO:0106310	biological_process;;biological_process;;cellular_component;;molecular_function;;molecular_function;;deleted;;	BP:phosphorylation;;BP:recognition of pollen;;CC:membrane;;MF:protein serine/threonine kinase activity;;MF:ATP binding;;MF:old GO;;	------	------	------	------
SMILT029541.1	up	------	------	------	------	------	------	------
SMILT016279.1	up	GO:0010215;;GO:0016020	biological_process;;cellular_component;;	BP:cellulose microfibril organization;;CC:membrane;;	------	------	------	------
SMILT015692.1	up	------	------	------	------	------	------	------
SMILT006843.1	up	GO:0006508;;GO:0006364;;GO:0004190;;GO:0042134	biological_process;;biological_process;;molecular_function;;molecular_function;;	BP:proteolysis;;BP:rRNA processing;;MF:aspartic-type endopeptidase activity;;MF:rRNA primary transcript binding;;	K22683	APF2	------	------
SMILT026506.1	up	GO:0080111;;GO:0006284;;GO:0005634;;GO:0051539;;GO:0140078;;GO:0035514;;GO:0019104;;GO:0003677;;GO:0046872	biological_process;;biological_process;;cellular_component;;molecular_function;;molecular_function;;molecular_function;;molecular_function;;molecular_function;;molecular_function;;	BP:DNA demethylation;;BP:base-excision repair;;CC:nucleus;;MF:4 iron, 4 sulfur cluster binding;;MF:class I DNA;;MF:DNA demethylase activity;;MF:DNA N-glycosylase activity;;MF:DNA binding;;MF:metal ion binding;;	------	------	------	------
SMILT020809.1	up	------	------	------	------	------	------	------
SMILT024342.1	up	GO:0016114;;GO:0016020;;GO:0004497;;GO:0016705;;GO:0020037;;GO:0016712;;GO:0005506	biological_process;;cellular_component;;molecular_function;;molecular_function;;molecular_function;;molecular_function;;molecular_function;;	BP:terpenoid biosynthetic process;;CC:membrane;;MF:monooxygenase activity;;MF:oxidoreductase activity, acting on paired donors, with incorporation or reduction of molecular oxygen;;MF:heme binding;;MF:oxidoreductase activity, acting on paired donors, with incorporation or reduction of molecular oxygen, reduced flavin or flavoprotein as one donor, and incorporation of one atom of oxygen;;MF:iron i…	K20667	CYP716A	map00999	Biosynthesis of various plant secondary metabolites
SMILT000080.1	up	GO:0016310;;GO:0004674;;GO:0016301;;GO:0005524	biological_process;;molecular_function;;molecular_function;;molecular_function;;	BP:phosphorylation;;MF:protein serine/threonine kinase activity;;MF:kinase activity;;MF:ATP binding;;	------	------	------	------
SMILT010163.1	up	GO:0006720;;GO:0003824;;GO:0010301;;GO:0016616	biological_process;;molecular_function;;molecular_function;;molecular_function;;	BP:isoprenoid metabolic process;;MF:catalytic activity;;MF:xanthoxin dehydrogenase activity;;MF:oxidoreductase activity, acting on the CH-OH group of donors, NAD or NADP as acceptor;;	------	------	------	------
SMILT025024.1	up	GO:0009699;;GO:0048046	biological_process;;cellular_component;;	BP:phenylpropanoid biosynthetic process;;CC:apoplast;;	------	------	------	------
SMILT018449.1	up	------	------	------	------	------	------	------
SMILT030311.1	up	GO:0045739;;GO:0016020;;GO:0070552;;GO:0070531;;GO:0017018;;GO:0004722;;GO:0046872	biological_process;;cellular_component;;cellular_component;;cellular_component;;molecular_function;;molecular_function;;molecular_function;;	BP:positive regulation of DNA repair;;CC:membrane;;CC:BRISC complex;;CC:BRCA1-A complex;;MF:myosin phosphatase activity;;MF:protein serine/threonine phosphatase activity;;MF:metal ion binding;;	------	------	------	------
SMILT002773.1	up	GO:0045892;;GO:0005634;;GO:0003677	biological_process;;cellular_component;;molecular_function;;	BP:negative regulation of transcription, DNA-templated;;CC:nucleus;;MF:DNA binding;;	------	------	------	------
SMILT005396.1	up	GO:0009409;;GO:0042752	biological_process;;biological_process;;	BP:response to cold;;BP:regulation of circadian rhythm;;	------	------	------	------
SMILT031628.1	up	------	------	------	------	------	------	------
SMILT026286.1	up	GO:0006635;;GO:0016558;;GO:0009640;;GO:0005778;;GO:0005829;;GO:0016740;;GO:0008270;;GO:0004842	biological_process;;biological_process;;biological_process;;cellular_component;;cellular_component;;molecular_function;;molecular_function;;molecular_function;;	BP:fatty acid beta-oxidation;;BP:protein import into peroxisome matrix;;BP:photomorphogenesis;;CC:peroxisomal membrane;;CC:cytosol;;MF:transferase activity;;MF:zinc ion binding;;MF:ubiquitin-protein transferase activity;;	K06664	PEX2, PXMP3	map04146	Peroxisome
SMILT000852.1	up	GO:0000272;;GO:0071555;;GO:0052862;;GO:0052861;;GO:0008422;;GO:0016740	biological_process;;biological_process;;molecular_function;;molecular_function;;molecular_function;;molecular_function;;	BP:polysaccharide catabolic process;;BP:cell wall organization;;MF:glucan endo-1,4-beta-glucanase activity, C-3 substituted reducing group;;MF:glucan endo-1,3-beta-glucanase activity, C-3 substituted reducing group;;MF:beta-glucosidase activity;;MF:transferase activity;;	K01180	E3.2.1.6	------	------
SMILT024801.1	up	------	------	------	------	------	------	------
SMILT023154.1	up	GO:0015743;;GO:0055085;;GO:0016020	biological_process;;biological_process;;cellular_component;;	BP:malate transport;;BP:transmembrane transport;;CC:membrane;;	K25841	ALMT	------	------
SMILT003841.1	up	GO:0016020;;GO:0140359;;GO:0016887;;GO:0005524	cellular_component;;molecular_function;;molecular_function;;molecular_function;;	CC:membrane;;MF:ABC-type transmembrane transporter activity;;MF:ATPase activity;;MF:ATP binding;;	------	------	------	------
SMILT015339.1	up	GO:0098869	biological_process;;	BP:cellular oxidant detoxification;;	------	------	------	------
SMILT000843.1	up	GO:0016020;;GO:0016491	cellular_component;;molecular_function;;	CC:membrane;;MF:oxidoreductase activity;;	K08360	CYB561	------	------
SMILT004086.1	up	GO:0016020	cellular_component;;	CC:membrane;;	------	------	------	------
SMILT002690.1	up	GO:0016310;;GO:0016301;;GO:0005524;;GO:0004674	biological_process;;molecular_function;;molecular_function;;molecular_function;;	BP:phosphorylation;;MF:kinase activity;;MF:ATP binding;;MF:protein serine/threonine kinase activity;;	K13436	PTI1	map04626	Plant-pathogen interaction
SMILT017865.1	up	GO:0006402;;GO:0005634;;GO:0030014;;GO:0004535;;GO:0003676	biological_process;;cellular_component;;cellular_component;;molecular_function;;molecular_function;;	BP:mRNA catabolic process;;CC:nucleus;;CC:CCR4-NOT complex;;MF:pol;;MF:nucleic acid binding;;	K12581	CNOT7_8, CAF1, POP2	map03018	RNA degradation
SMILT029982.1	up	GO:0072583;;GO:0048268;;GO:0005794;;GO:0005905;;GO:0030136;;GO:0005545;;GO:0030276;;GO:0004672;;GO:0005524	biological_process;;biological_process;;cellular_component;;cellular_component;;cellular_component;;molecular_function;;molecular_function;;molecular_function;;molecular_function;;	BP:clathrin-dependent endocytosis;;BP:clathrin coat assembly;;CC:Golgi apparatus;;CC:clathrin-coated pit;;CC:clathrin-coated vesicle;;MF:1-phosphatidylinositol binding;;MF:clathrin binding;;MF:protein kinase activity;;MF:ATP binding;;	------	------	------	------
SMILT026057.1	up	GO:0032259;;GO:0016020;;GO:0008757	biological_process;;cellular_component;;molecular_function;;	BP:methylation;;CC:membrane;;MF:S-adenosylmethionine-dependent methyltransferase activity;;	------	------	------	------
SMILT001215.1	up	GO:0015031;;GO:0006886;;GO:0016192;;GO:0016020;;GO:0005484	biological_process;;biological_process;;biological_process;;cellular_component;;molecular_function;;	BP:protein transport;;BP:intracellular protein transport;;BP:vesicle-mediated transport;;CC:membrane;;MF:SNAP receptor activity;;	K08490	STX5	map04130	SNARE interactions in vesicular transport
SMILT023420.1	up	GO:0016597	molecular_function;;	MF:amino acid binding;;	------	------	------	------
SMILT015239.1	up	GO:0016126;;GO:0016020;;GO:0005783;;GO:0004506;;GO:0050660	biological_process;;cellular_component;;cellular_component;;molecular_function;;molecular_function;;	BP:sterol biosynthetic process;;CC:membrane;;CC:endoplasmic reticulum;;MF:squalene monooxygenase activity;;MF:flavin adenine dinucleotide binding;;	K00511	SQLE, ERG1	map00909;;map00100	Sesquiterpenoid and triterpenoid biosynthesis;;Steroid biosynthesis
SMILT006412.1	up	------	------	------	------	------	------	------
SMILT021457.1	up	GO:0006355;;GO:0009734;;GO:0005634;;GO:0003677	biological_process;;biological_process;;cellular_component;;molecular_function;;	BP:regulation of transcription, DNA-templated;;BP:auxin-activated signaling pathway;;CC:nucleus;;MF:DNA binding;;	------	------	------	------
SMILT011524.1	up	------	------	------	------	------	------	------
SMILT000765.1	up	GO:0016618;;GO:0051287;;GO:0008465;;GO:0016616	molecular_function;;molecular_function;;molecular_function;;molecular_function;;	MF:hydroxypyruvate reductase activity;;MF:NAD binding;;MF:glycerate dehydrogenase activity;;MF:oxidoreductase activity, acting on the CH-OH group of donors, NAD or NADP as acceptor;;	K15893	HPR1	map00630;;map00260	Glyoxylate and dicarboxylate metabolism;;Glycine, serine and threonine metabolism
SMILT021934.1	up	GO:0005794;;GO:0016020;;GO:0051753;;GO:0016740	cellular_component;;cellular_component;;molecular_function;;molecular_function;;	CC:Golgi apparatus;;CC:membrane;;MF:mannan synthase activity;;MF:transferase activity;;	K13680	CSLA	------	------
SMILT022510.1	up	------	------	------	------	------	------	------
SMILT033457.1	up	------	------	------	------	------	------	------
SMILT025675.1	up	GO:0006865;;GO:0016020	biological_process;;cellular_component;;	BP:amino acid transport;;CC:membrane;;	K24917	AAP	------	------
SMILT008135.1	up	GO:0009395;;GO:0009737;;GO:0009651;;GO:0016042;;GO:0009414;;GO:0046466;;GO:0046470;;GO:0016020;;GO:0005886;;GO:0070290;;GO:0005509;;GO:0004630	biological_process;;biological_process;;biological_process;;biological_process;;biological_process;;biological_process;;biological_process;;cellular_component;;cellular_component;;molecular_function;;molecular_function;;molecular_function;;	BP:phospholipid catabolic process;;BP:response to abscisic acid;;BP:response to salt stress;;BP:lipid catabolic process;;BP:response to water deprivation;;BP:membrane lipid catabolic process;;BP:phosphatidylcholine metabolic process;;CC:membrane;;CC:plasma membrane;;MF:N-acylphosphatidylethanolamine-specific phospholipase D activity;;MF:calcium ion binding;;MF:phospholipase D activity;;	K01115	PLD1_2	map00565;;map00564;;map04144	Ether lipid metabolism;;Glycerophospholipid metabolism;;Endocytosis
SMILT020437.1	up	------	------	------	------	------	------	------
SMILT011146.1	up	GO:0042744;;GO:0006979;;GO:0005576;;GO:0009505;;GO:0020037;;GO:0140825;;GO:0004601;;GO:0046872	biological_process;;biological_process;;cellular_component;;cellular_component;;molecular_function;;deleted;;molecular_function;;molecular_function;;	BP:hydrogen peroxide catabolic process;;BP:response to oxidative stress;;CC:extracellular region;;CC:plant-type cell wall;;MF:heme binding;;MF:old GO;;MF:peroxidase activity;;MF:metal ion binding;;	K00430	E1.11.1.7	map00940	Phenylpropanoid biosynthesis
SMILT013441.1	up	GO:0006355;;GO:0005634;;GO:0005516;;GO:0003677	biological_process;;cellular_component;;molecular_function;;molecular_function;;	BP:regulation of transcription, DNA-templated;;CC:nucleus;;MF:calmodulin binding;;MF:DNA binding;;	K21596	CAMTA	------	------
SMILT020893.1	up	GO:0005975;;GO:0004553	biological_process;;molecular_function;;	BP:carbohydrate metabolic process;;MF:hydrolase activity, hydrolyzing O-glycosyl compounds;;	------	------	------	------
SMILT003373.1	up	GO:0055085;;GO:0016020;;GO:0005886;;GO:0042626;;GO:0140359;;GO:0016887;;GO:0005524	biological_process;;cellular_component;;cellular_component;;molecular_function;;molecular_function;;molecular_function;;molecular_function;;	BP:transmembrane transport;;CC:membrane;;CC:plasma membrane;;MF:ATPase activity, coupled to transmembrane movement of substances;;MF:ABC-type transmembrane transporter activity;;MF:ATPase activity;;MF:ATP binding;;	K05681	ABCG2, CD338	map02010	ABC transporters
SMILT031554.1	up	GO:0003924;;GO:0005525	molecular_function;;molecular_function;;	MF:GTPase activity;;MF:GTP binding;;	K07874	RAB1A	------	------
SMILT033684.1	up	GO:0048046;;GO:0030145	cellular_component;;molecular_function;;	CC:apoplast;;MF:manganese ion binding;;	------	------	------	------
SMILT010900.1	up	------	------	------	------	------	------	------
SMILT000342.1	up	GO:0009734;;GO:0006355;;GO:0005634;;GO:0016020;;GO:0140359;;GO:0016887;;GO:0003677;;GO:0005524	biological_process;;biological_process;;cellular_component;;cellular_component;;molecular_function;;molecular_function;;molecular_function;;molecular_function;;	BP:auxin-activated signaling pathway;;BP:regulation of transcription, DNA-templated;;CC:nucleus;;CC:membrane;;MF:ABC-type transmembrane transporter activity;;MF:ATPase activity;;MF:DNA binding;;MF:ATP binding;;	------	------	------	------
SMILT017162.1	up	------	------	------	------	------	------	------
SMILT014460.1	up	GO:0046274;;GO:0048046;;GO:0052716;;GO:0005507	biological_process;;cellular_component;;molecular_function;;molecular_function;;	BP:lignin catabolic process;;CC:apoplast;;MF:hydroquinon;;MF:copper ion binding;;	K05909	E1.10.3.2	------	------
SMILT026050.1	up	GO:0016567;;GO:0016874;;GO:0004842	biological_process;;molecular_function;;molecular_function;;	BP:protein ubiquitination;;MF:ligase activity;;MF:ubiquitin-protein transferase activity;;	------	------	------	------
SMILT002215.1	up	GO:0051260	biological_process;;	BP:protein homooligomerization;;	------	------	------	------
SMILT015437.1	up	GO:0045490;;GO:0030570;;GO:0046872	biological_process;;molecular_function;;molecular_function;;	BP:pectin catabolic process;;MF:pectate lyase activity;;MF:metal ion binding;;	K01728	pel	map00040	Pentose and glucuronate interconversions
SMILT021165.1	up	GO:0015031;;GO:0005615	biological_process;;cellular_component;;	BP:protein transport;;CC:extracellular space;;	------	------	------	------
SMILT006687.1	up	GO:0016020;;GO:0016757	cellular_component;;molecular_function;;	CC:membrane;;MF:transferase activity, transferring glycosyl groups;;	------	------	------	------
SMILT006504.1	up	GO:0005634;;GO:0003700;;GO:0003680	cellular_component;;molecular_function;;molecular_function;;	CC:nucleus;;MF:transcription factor activity, sequence-specific DNA binding;;MF:AT DNA binding;;	------	------	------	------
SMILT023072.1	up	GO:0016310;;GO:0005524;;GO:0004672	biological_process;;molecular_function;;molecular_function;;	BP:phosphorylation;;MF:ATP binding;;MF:protein kinase activity;;	------	------	------	------
SMILT030712.1	up	GO:0033617;;GO:0005746	biological_process;;cellular_component;;	BP:mitochondrial respiratory chain complex IV assembly;;CC:mitochondrial respiratory chain;;	------	------	------	------
SMILT006932.1	up	GO:0004806;;GO:0016788	molecular_function;;molecular_function;;	MF:triglyceride lipase activity;;MF:hydrolase activity, acting on ester bonds;;	------	------	------	------
SMILT012189.1	up	GO:0005634;;GO:0003680	cellular_component;;molecular_function;;	CC:nucleus;;MF:AT DNA binding;;	------	------	------	------
SMILT001262.1	up	GO:0016114;;GO:0016020;;GO:0004497;;GO:0020037;;GO:0016705;;GO:0016712;;GO:0005506	biological_process;;cellular_component;;molecular_function;;molecular_function;;molecular_function;;molecular_function;;molecular_function;;	BP:terpenoid biosynthetic process;;CC:membrane;;MF:monooxygenase activity;;MF:heme binding;;MF:oxidoreductase activity, acting on paired donors, with incorporation or reduction of molecular oxygen;;MF:oxidoreductase activity, acting on paired donors, with incorporation or reduction of molecular oxygen, reduced flavin or flavoprotein as one donor, and incorporation of one atom of oxygen;;MF:iron i…	K15472	CYP71D55	map00909	Sesquiterpenoid and triterpenoid biosynthesis
SMILT002879.1	up	GO:0006520;;GO:1901566;;GO:0016831;;GO:0004058;;GO:0030170	biological_process;;biological_process;;molecular_function;;molecular_function;;molecular_function;;	BP:cellular amino acid metabolic process;;BP:organonitrogen compound biosynthetic process;;MF:carboxy-lyase activity;;MF:aromatic-L-amino-acid decarboxylase activity;;MF:pyridoxal phosphate binding;;	K01593	DDC, TDC	map00965;;map00901;;map00950;;map00360;;map00350;;map00380	Betalain biosynthesis;;Indole alkaloid biosynthesis;;Isoquinoline alkaloid biosynthesis;;Phenylalanine metabolism;;Tyrosine metabolism;;Tryptophan metabolism
SMILT008644.1	up	GO:0016020	cellular_component;;	CC:membrane;;	------	------	------	------
SMILT013428.1	up	------	------	------	------	------	------	------
SMILT019551.1	up	GO:0005634	cellular_component;;	CC:nucleus;;	------	------	------	------
SMILT032746.1	up	------	------	------	------	------	------	------
SMILT008770.1	up	GO:0004601	molecular_function;;	MF:peroxidase activity;;	------	------	------	------
SMILT010611.1	up	GO:0009058;;GO:0005773;;GO:0016020;;GO:0016844;;GO:0016787	biological_process;;cellular_component;;cellular_component;;molecular_function;;molecular_function;;	BP:biosynthetic process;;CC:vacuole;;CC:membrane;;MF:strictosidine synthase activity;;MF:hydrolase activity;;	------	------	------	------
SMILT033252.1	up	GO:1990961;;GO:0016020;;GO:0015297;;GO:0022857;;GO:0042910	biological_process;;cellular_component;;molecular_function;;molecular_function;;molecular_function;;	BP:drug transmembrane export;;CC:membrane;;MF:antiporter activity;;MF:transmembrane transporter activity;;MF:xenobiotic transporter activity;;	K03327	SLC47A, MATE, DTX	------	------
SMILT022680.1	up	GO:0016874;;GO:0046872;;GO:0061630	molecular_function;;molecular_function;;molecular_function;;	MF:ligase activity;;MF:metal ion binding;;MF:ubiquitin protein ligase activity;;	K11982	RNF115_126	------	------
SMILT014088.1	up	GO:0005634;;GO:0003700;;GO:0043565	cellular_component;;molecular_function;;molecular_function;;	CC:nucleus;;MF:transcription factor activity, sequence-specific DNA binding;;MF:sequence-specific DNA binding;;	------	------	------	------
SMILT020187.1	up	GO:0031146;;GO:0019005;;GO:0016787	biological_process;;cellular_component;;molecular_function;;	BP:SCF-dependent proteasomal ubiquitin-dependent protein catabolic process;;CC:SCF ubiquitin ligase complex;;MF:hydrolase activity;;	------	------	------	------
SMILT027700.1	up	GO:0016310;;GO:0004674;;GO:0005509;;GO:0005524;;GO:0004672	biological_process;;molecular_function;;molecular_function;;molecular_function;;molecular_function;;	BP:phosphorylation;;MF:protein serine/threonine kinase activity;;MF:calcium ion binding;;MF:ATP binding;;MF:protein kinase activity;;	K13412	CPK	map04626	Plant-pathogen interaction
SMILT020911.1	up	GO:0090708;;GO:0051258;;GO:0051302;;GO:2000067;;GO:0005886	biological_process;;biological_process;;biological_process;;biological_process;;cellular_component;;	BP:specification of plant organ axis polarity;;BP:protein polymerization;;BP:regulation of cell division;;BP:regulation of root morphogenesis;;CC:plasma membrane;;	------	------	------	------
SMILT010822.1	up	------	------	------	------	------	------	------
SMILT003175.1	up	GO:0016020;;GO:0140359;;GO:0016887;;GO:0005524	cellular_component;;molecular_function;;molecular_function;;molecular_function;;	CC:membrane;;MF:ABC-type transmembrane transporter activity;;MF:ATPase activity;;MF:ATP binding;;	K05681	ABCG2, CD338	map02010	ABC transporters
SMILT010531.1	up	GO:0006508;;GO:0008233;;GO:0004190	biological_process;;molecular_function;;molecular_function;;	BP:proteolysis;;MF:peptidase activity;;MF:aspartic-type endopeptidase activity;;	------	------	------	------
SMILT008373.1	up	GO:0006508;;GO:0006412;;GO:0005840;;GO:1990904;;GO:0003735;;GO:0008233;;GO:0003729	biological_process;;biological_process;;cellular_component;;cellular_component;;molecular_function;;molecular_function;;molecular_function;;	BP:proteolysis;;BP:translation;;CC:ribosome;;CC:ribonucleoprotein complex;;MF:structural constituent of ribosome;;MF:peptidase activity;;MF:mRNA binding;;	K02935	RP-L7, MRPL12, rplL	map03010	Ribosome
SMILT032549.1	up	GO:0008270;;GO:0003677	molecular_function;;molecular_function;;	MF:zinc ion binding;;MF:DNA binding;;	------	------	------	------
SMILT003234.1	up	GO:0006629;;GO:0102965;;GO:0080019	biological_process;;molecular_function;;molecular_function;;	BP:lipid metabolic process;;MF:alcohol-forming fatty acyl-CoA reductase activity;;MF:fatty-acyl-CoA reductas;;	K13356	FAR	map04146;;map00073	Peroxisome;;Cutin, suberine and wax biosynthesis
SMILT021690.1	up	GO:0019344;;GO:0019379;;GO:0004604;;GO:0043866	biological_process;;biological_process;;molecular_function;;molecular_function;;	BP:cysteine biosynthetic process;;BP:sulfate assimilation, phosphoadenylyl sulfate reduction by phosphoadenylyl-sulfate reductas;;MF:phosphoadenylyl-sulfate reductas;;MF:adenylyl-sulfate reductas;;	K05907	APR	map00920	Sulfur metabolism
SMILT014135.1	up	GO:0071555;;GO:0016020;;GO:0000139;;GO:0016757	biological_process;;cellular_component;;cellular_component;;molecular_function;;	BP:cell wall organization;;CC:membrane;;CC:Golgi membrane;;MF:transferase activity, transferring glycosyl groups;;	------	------	------	------
SMILT012495.1	up	GO:0016310;;GO:0010264;;GO:0016301	biological_process;;biological_process;;molecular_function;;	BP:phosphorylation;;BP:myo-inositol hexakisphosphate biosynthetic process;;MF:kinase activity;;	K19517	MIK	map00562	Inositol phosphate metabolism
SMILT005451.1	up	------	------	------	------	------	------	------
SMILT026126.1	up	GO:0048544;;GO:0016020;;GO:0005524;;GO:0004672	biological_process;;cellular_component;;molecular_function;;molecular_function;;	BP:recognition of pollen;;CC:membrane;;MF:ATP binding;;MF:protein kinase activity;;	------	------	------	------
SMILT012045.1	up	------	------	------	------	------	------	------
SMILT025597.1	up	GO:0016020;;GO:0015276	cellular_component;;molecular_function;;	CC:membrane;;MF:ligand-gated ion channel activity;;	------	------	------	------
SMILT015098.1	up	GO:0050832;;GO:0016310;;GO:0016020;;GO:0005524;;GO:0004672	biological_process;;biological_process;;cellular_component;;molecular_function;;molecular_function;;	BP:defense response to fungus;;BP:phosphorylation;;CC:membrane;;MF:ATP binding;;MF:protein kinase activity;;	------	------	------	------
SMILT028309.1	up	------	------	------	------	------	------	------
SMILT025805.1	up	GO:0045017;;GO:0005886;;GO:0004144	biological_process;;cellular_component;;molecular_function;;	BP:glycerolipid biosynthetic process;;CC:plasma membrane;;MF:diacylglycerol O-acyltransferase activity;;	------	------	------	------
SMILT029752.1	up	GO:0006817;;GO:0016020;;GO:0022857	biological_process;;cellular_component;;molecular_function;;	BP:phosphate ion transport;;CC:membrane;;MF:transmembrane transporter activity;;	------	------	------	------
SMILT005531.1	up	GO:0016567;;GO:0061630	biological_process;;molecular_function;;	BP:protein ubiquitination;;MF:ubiquitin protein ligase activity;;	------	------	------	------
SMILT000510.1	up	GO:0031969;;GO:0016020;;GO:0015120;;GO:0015605	cellular_component;;cellular_component;;molecular_function;;molecular_function;;	CC:chloroplast membrane;;CC:membrane;;MF:phosphoglycerate transmembrane transporter activity;;MF:organophosphate ester transmembrane transporter activity;;	K15283	SLC35E1	------	------
SMILT023244.1	up	GO:0016310;;GO:0007166;;GO:0016020;;GO:0030247;;GO:0004674;;GO:0005509;;GO:0005524	biological_process;;biological_process;;cellular_component;;molecular_function;;molecular_function;;molecular_function;;molecular_function;;	BP:phosphorylation;;BP:cell surface receptor signaling pathway;;CC:membrane;;MF:polysaccharide binding;;MF:protein serine/threonine kinase activity;;MF:calcium ion binding;;MF:ATP binding;;	------	------	------	------
SMILT031427.1	up	------	------	------	------	------	------	------
SMILT001883.1	up	------	------	------	------	------	------	------
SMILT013557.1	up	GO:0006817;;GO:0016020;;GO:0015145;;GO:0015293	biological_process;;cellular_component;;molecular_function;;molecular_function;;	BP:phosphate ion transport;;CC:membrane;;MF:monosaccharide transmembrane transporter activity;;MF:symporter activity;;	K24193	STP	------	------
SMILT033289.1	up	GO:0016020	cellular_component;;	CC:membrane;;	------	------	------	------
SMILT021979.1	up	GO:0006556;;GO:0006730;;GO:0005737;;GO:0005829;;GO:0004478;;GO:0046872;;GO:0005524	biological_process;;biological_process;;cellular_component;;cellular_component;;molecular_function;;molecular_function;;molecular_function;;	BP:S-adenosylmethionine biosynthetic process;;BP:one-carbon metabolic process;;CC:cytoplasm;;CC:cytosol;;MF:methionine adenosyltransferase activity;;MF:metal ion binding;;MF:ATP binding;;	K00789	metK, MAT	map00270;;map00999;;map01240	Cysteine and methionine metabolism;;Biosynthesis of various plant secondary metabolites;;Biosynthesis of cofactors
SMILT017878.1	up	GO:0006397;;GO:0005634;;GO:0004534;;GO:0003676	biological_process;;cellular_component;;molecular_function;;molecular_function;;	BP:mRNA processing;;CC:nucleus;;MF:5'-3' exoribonuclease activity;;MF:nucleic acid binding;;	------	------	------	------
SMILT011486.1	up	GO:0005634;;GO:0000981;;GO:0003677	cellular_component;;molecular_function;;molecular_function;;	CC:nucleus;;MF:RNA polymerase II transcription factor activity, sequence-specific DNA binding;;MF:DNA binding;;	------	------	------	------
SMILT032115.1	up	GO:0140825;;GO:0006979;;GO:0042744;;GO:0016020;;GO:0020037;;GO:0046872;;GO:0004601	deleted;;biological_process;;biological_process;;cellular_component;;molecular_function;;molecular_function;;molecular_function;;	old GO;;BP:response to oxidative stress;;BP:hydrogen peroxide catabolic process;;CC:membrane;;MF:heme binding;;MF:metal ion binding;;MF:peroxidase activity;;	K00430	E1.11.1.7	map00940	Phenylpropanoid biosynthesis
SMILT016132.1	up	------	------	------	------	------	------	------
SMILT003016.1	up	------	------	------	------	------	------	------
SMILT013559.1	up	GO:0006817;;GO:0008643;;GO:0016020;;GO:0015145;;GO:0015293	biological_process;;biological_process;;cellular_component;;molecular_function;;molecular_function;;	BP:phosphate ion transport;;BP:carbohydrate transport;;CC:membrane;;MF:monosaccharide transmembrane transporter activity;;MF:symporter activity;;	K24193	STP	------	------
SMILT011541.1	up	GO:0006351;;GO:0043565	biological_process;;molecular_function;;	BP:transcription, DNA-templated;;MF:sequence-specific DNA binding;;	------	------	------	------
SMILT026838.1	up	GO:1901135;;GO:0005975;;GO:0097367;;GO:0016853	biological_process;;biological_process;;molecular_function;;molecular_function;;	BP:carbohydrate derivative metabolic process;;BP:carbohydrate metabolic process;;MF:carbohydrate derivative binding;;MF:isomerase activity;;	K06041	kdsD, kpsF	map01250	Biosynthesis of nucleotide sugars
SMILT024356.1	up	GO:0017018;;GO:0004722	molecular_function;;molecular_function;;	MF:myosin phosphatase activity;;MF:protein serine/threonine phosphatase activity;;	K17506	PPM1L, PP2CE	------	------
SMILT000160.1	up	GO:0006952;;GO:0048608;;GO:0006428;;GO:0016042;;GO:0009791;;GO:0051707;;GO:0005773;;GO:0000049;;GO:0045735;;GO:0004822;;GO:0016740;;GO:0002161;;GO:0004620;;GO:0005524	biological_process;;biological_process;;biological_process;;biological_process;;biological_process;;biological_process;;cellular_component;;molecular_function;;molecular_function;;molecular_function;;molecular_function;;molecular_function;;molecular_function;;molecular_function;;	BP:defense response;;BP:reproductive structure development;;BP:isoleucyl-tRNA aminoacylation;;BP:lipid catabolic process;;BP:post-embryonic development;;BP:response to other organism;;CC:vacuole;;MF:tRNA binding;;MF:nutrient reservoir activity;;MF:isoleucine-tRNA ligase activity;;MF:transferase activity;;MF:aminoacyl-tRNA editing activity;;MF:phospholipase activity;;MF:ATP binding;;	------	------	------	------
SMILT024144.1	up	GO:0003700	molecular_function;;	MF:transcription factor activity, sequence-specific DNA binding;;	------	------	------	------
SMILT017586.1	up	------	------	------	------	------	------	------
SMILT004951.1	up	GO:0016020	cellular_component;;	CC:membrane;;	------	------	------	------
SMILT022289.1	up	GO:0006355;;GO:0003677	biological_process;;molecular_function;;	BP:regulation of transcription, DNA-templated;;MF:DNA binding;;	------	------	------	------
SMILT031316.1	up	GO:0006355	biological_process;;	BP:regulation of transcription, DNA-templated;;	------	------	------	------
SMILT003342.1	up	------	------	------	------	------	------	------
SMILT008303.1	up	GO:0009664;;GO:0009653;;GO:0016020;;GO:0005576	biological_process;;biological_process;;cellular_component;;cellular_component;;	BP:plant-type cell wall organization;;BP:anatomical structure morphogenesis;;CC:membrane;;CC:extracellular region;;	K20628	exlX	------	------
SMILT005532.1	up	GO:0050832;;GO:0016310;;GO:0005886;;GO:0005524;;GO:0004672	biological_process;;biological_process;;cellular_component;;molecular_function;;molecular_function;;	BP:defense response to fungus;;BP:phosphorylation;;CC:plasma membrane;;MF:ATP binding;;MF:protein kinase activity;;	K00924	E2.7.1.-	------	------
SMILT007749.1	up	GO:0008194	molecular_function;;	MF:UDP-glycosyltransferase activity;;	------	------	------	------
SMILT005114.1	up	GO:0006886;;GO:0010105;;GO:0006606;;GO:0005737;;GO:0031267	biological_process;;biological_process;;biological_process;;cellular_component;;molecular_function;;	BP:intracellular protein transport;;BP:negative regulation of ethylene-activated signaling pathway;;BP:protein import into nucleus;;CC:cytoplasm;;MF:small GTPase binding;;	K14293	KPNB1, IPO1	map03013	Nucleocytoplasmic transport
SMILT009176.1	up	GO:0006629;;GO:0005773;;GO:0016298;;GO:0045735	biological_process;;cellular_component;;molecular_function;;molecular_function;;	BP:lipid metabolic process;;CC:vacuole;;MF:lipase activity;;MF:nutrient reservoir activity;;	------	------	------	------
SMILT003837.1	up	GO:0005634;;GO:0003700;;GO:0043565	cellular_component;;molecular_function;;molecular_function;;	CC:nucleus;;MF:transcription factor activity, sequence-specific DNA binding;;MF:sequence-specific DNA binding;;	------	------	------	------
SMILT020394.1	up	------	------	------	------	------	------	------
SMILT016083.1	up	GO:0042744;;GO:0006979;;GO:0005576;;GO:0020037;;GO:0140825;;GO:0004601;;GO:0046872	biological_process;;biological_process;;cellular_component;;molecular_function;;deleted;;molecular_function;;molecular_function;;	BP:hydrogen peroxide catabolic process;;BP:response to oxidative stress;;CC:extracellular region;;MF:heme binding;;MF:old GO;;MF:peroxidase activity;;MF:metal ion binding;;	K00430	E1.11.1.7	map00940	Phenylpropanoid biosynthesis
SMILT000232.1	up	------	------	------	------	------	------	------
SMILT002606.1	up	------	------	------	------	------	------	------
SMILT002921.1	up	GO:0006720;;GO:0051287;;GO:0016616	biological_process;;molecular_function;;molecular_function;;	BP:isoprenoid metabolic process;;MF:NAD binding;;MF:oxidoreductase activity, acting on the CH-OH group of donors, NAD or NADP as acceptor;;	K15919	HPR2_3	map00630;;map00260	Glyoxylate and dicarboxylate metabolism;;Glycine, serine and threonine metabolism
SMILT001925.1	up	GO:0016787;;GO:0106435	molecular_function;;deleted;;	MF:hydrolase activity;;MF:old GO;;	------	------	------	------
SMILT003520.1	up	GO:0016310;;GO:0046872;;GO:0004698;;GO:0016301	biological_process;;molecular_function;;molecular_function;;molecular_function;;	BP:phosphorylation;;MF:metal ion binding;;MF:calcium-dependent protein kinase C activity;;MF:kinase activity;;	------	------	------	------
SMILT006521.1	up	------	------	------	K23173	STPS	------	------
SMILT016539.1	up	GO:0004806;;GO:0016788	molecular_function;;molecular_function;;	MF:triglyceride lipase activity;;MF:hydrolase activity, acting on ester bonds;;	------	------	------	------
SMILT010285.1	up	GO:0006952;;GO:0006351;;GO:0005634;;GO:0003700;;GO:0003677	biological_process;;biological_process;;cellular_component;;molecular_function;;molecular_function;;	BP:defense response;;BP:transcription, DNA-templated;;CC:nucleus;;MF:transcription factor activity, sequence-specific DNA binding;;MF:DNA binding;;	------	------	------	------
SMILT023182.1	up	GO:0009664;;GO:0009653;;GO:0016020;;GO:0005576	biological_process;;biological_process;;cellular_component;;cellular_component;;	BP:plant-type cell wall organization;;BP:anatomical structure morphogenesis;;CC:membrane;;CC:extracellular region;;	------	------	------	------
SMILT008264.1	up	GO:0006355;;GO:0016020;;GO:0005634;;GO:0046983;;GO:0047793	biological_process;;cellular_component;;cellular_component;;molecular_function;;molecular_function;;	BP:regulation of transcription, DNA-templated;;CC:membrane;;CC:nucleus;;MF:protein dimerization activity;;MF:cycloeucalenol cycloisomerase activity;;	K08246	CPI1	map00100	Steroid biosynthesis
SMILT004032.1	up	GO:0016020	cellular_component;;	CC:membrane;;	------	------	------	------
SMILT028083.1	up	GO:0005634;;GO:0003677	cellular_component;;molecular_function;;	CC:nucleus;;MF:DNA binding;;	------	------	------	------
SMILT005643.1	up	------	------	------	------	------	------	------
SMILT017996.1	up	------	------	------	------	------	------	------
SMILT018280.1	up	GO:0009607;;GO:0005576	biological_process;;cellular_component;;	BP:response to biotic stimulus;;CC:extracellular region;;	------	------	------	------
SMILT006337.1	up	GO:0005975;;GO:0046168;;GO:0006116;;GO:0006072;;GO:0009331;;GO:0005829;;GO:0047952;;GO:0051287	biological_process;;biological_process;;biological_process;;biological_process;;cellular_component;;cellular_component;;molecular_function;;molecular_function;;	BP:carbohydrate metabolic process;;BP:glycerol-3-phosphate catabolic process;;BP:NADH oxidation;;BP:glycerol-3-phosphate metabolic process;;CC:glycerol-3-phosphate dehydrogenase complex;;CC:cytosol;;MF:glycerol-3-phosphate dehydrogenase [NA;;MF:NAD binding;;	K00006	GPD1	map00564	Glycerophospholipid metabolism
SMILT019904.1	up	GO:0008757	molecular_function;;	MF:S-adenosylmethionine-dependent methyltransferase activity;;	------	------	------	------
SMILT030759.1	up	GO:0016874;;GO:0008270	molecular_function;;molecular_function;;	MF:ligase activity;;MF:zinc ion binding;;	K16282	RHA2	------	------
SMILT027938.1	up	GO:0008652;;GO:0046417;;GO:0009073;;GO:0004106	biological_process;;biological_process;;biological_process;;molecular_function;;	BP:cellular amino acid biosynthetic process;;BP:chorismate metabolic process;;BP:aromatic amino acid family biosynthetic process;;MF:chorismate mutase activity;;	K01850	E5.4.99.5	map00400	Phenylalanine, tyrosine and tryptophan biosynthesis
SMILT012702.1	up	GO:0016020	cellular_component;;	CC:membrane;;	------	------	------	------
SMILT009962.1	up	GO:2000022;;GO:0009611;;GO:0031347;;GO:0005634	biological_process;;biological_process;;biological_process;;cellular_component;;	BP:regulation of jasmonic acid mediated signaling pathway;;BP:response to wounding;;BP:regulation of defense response;;CC:nucleus;;	K13464	JAZ	map04075	Plant hormone signal transduction
SMILT016317.1	up	GO:0016788	molecular_function;;	MF:hydrolase activity, acting on ester bonds;;	------	------	------	------
SMILT027406.1	up	------	------	------	------	------	------	------
SMILT025801.1	up	GO:0006817;;GO:0016020;;GO:0051119	biological_process;;cellular_component;;molecular_function;;	BP:phosphate ion transport;;CC:membrane;;MF:sugar transmembrane transporter activity;;	K03444	ERD6, ESL1	------	------
SMILT003763.1	up	------	------	------	------	------	------	------
SMILT008263.1	up	GO:0006720;;GO:0016491	biological_process;;molecular_function;;	BP:isoprenoid metabolic process;;MF:oxidoreductase activity;;	K23050	PCBER1	------	------
SMILT004663.1	up	GO:0016020	cellular_component;;	CC:membrane;;	------	------	------	------
SMILT023531.1	up	GO:0006635;;GO:0055088;;GO:0033540;;GO:0005777;;GO:0050660;;GO:0005504;;GO:0003997;;GO:0071949	biological_process;;biological_process;;biological_process;;cellular_component;;molecular_function;;molecular_function;;molecular_function;;molecular_function;;	BP:fatty acid beta-oxidation;;BP:lipid homeostasis;;BP:fatty acid beta-oxidation using acyl-CoA oxidase;;CC:peroxisome;;MF:flavin adenine dinucleotide binding;;MF:fatty acid binding;;MF:acyl-CoA oxidase activity;;MF:FAD binding;;	K00232	E1.3.3.6, ACOX1, ACOX3	map00640;;map00592;;map01040;;map00071;;map04146;;map00410	Propanoate metabolism;;alpha-Linolenic acid metabolism;;Biosynthesis of unsaturated fatty acids;;Fatty acid degradation;;Peroxisome;;beta-Alanine metabolism
SMILT014394.1	up	GO:0005634;;GO:0008270	cellular_component;;molecular_function;;	CC:nucleus;;MF:zinc ion binding;;	------	------	------	------
SMILT025963.1	up	GO:0051017;;GO:0016020;;GO:0051015	biological_process;;cellular_component;;molecular_function;;	BP:actin filament bundle assembly;;CC:membrane;;MF:actin filament binding;;	K17275	PLS1	------	------
SMILT018731.1	up	GO:0016104;;GO:0005811;;GO:0016866	biological_process;;cellular_component;;molecular_function;;	BP:triterpenoid biosynthetic process;;CC:lipid particle;;MF:intramolecular transferase activity;;	K15813	LUP4	map00999;;map00909	Biosynthesis of various plant secondary metabolites;;Sesquiterpenoid and triterpenoid biosynthesis
SMILT019942.1	up	------	------	------	------	------	------	------
SMILT001607.1	up	GO:0006520;;GO:1901566;;GO:0016829	biological_process;;biological_process;;molecular_function;;	BP:cellular amino acid metabolic process;;BP:organonitrogen compound biosynthetic process;;MF:lyase activity;;	K01620	ltaE	map00260	Glycine, serine and threonine metabolism
SMILT006807.1	up	GO:0005975;;GO:0004650	biological_process;;molecular_function;;	BP:carbohydrate metabolic process;;MF:polygalacturonase activity;;	K01213	E3.2.1.67	map00040	Pentose and glucuronate interconversions
SMILT025729.1	up	GO:0016787;;GO:0003724;;GO:0003676;;GO:0005524;;GO:0004386	molecular_function;;molecular_function;;molecular_function;;molecular_function;;molecular_function;;	MF:hydrolase activity;;MF:RNA helicase activity;;MF:nucleic acid binding;;MF:ATP binding;;MF:helicase activity;;	------	------	------	------
SMILT024062.1	up	------	------	------	------	------	------	------
SMILT031779.1	up	GO:0016310;;GO:0016020;;GO:0004674;;GO:0004672;;GO:0005524	biological_process;;cellular_component;;molecular_function;;molecular_function;;molecular_function;;	BP:phosphorylation;;CC:membrane;;MF:protein serine/threonine kinase activity;;MF:protein kinase activity;;MF:ATP binding;;	------	------	------	------
SMILT000156.1	up	GO:0009699;;GO:0048046	biological_process;;cellular_component;;	BP:phenylpropanoid biosynthetic process;;CC:apoplast;;	------	------	------	------
SMILT016089.1	up	------	------	------	------	------	------	------
SMILT007335.1	up	GO:0006412;;GO:0022625;;GO:1990904;;GO:0005840;;GO:0003735	biological_process;;cellular_component;;cellular_component;;cellular_component;;molecular_function;;	BP:translation;;CC:cytosolic large ribosomal subunit;;CC:ribonucleoprotein complex;;CC:ribosome;;MF:structural constituent of ribosome;;	K02924	RP-L39e, RPL39	map03010	Ribosome
SMILT029830.1	up	GO:0006355	biological_process;;	BP:regulation of transcription, DNA-templated;;	K25869	IDD1_2	------	------
SMILT005704.1	up	GO:0006633;;GO:0034440;;GO:0031408;;GO:0046872;;GO:0016702	biological_process;;biological_process;;biological_process;;molecular_function;;molecular_function;;	BP:fatty acid biosynthetic process;;BP:lipid oxidation;;BP:oxylipin biosynthetic process;;MF:metal ion binding;;MF:oxidoreductase activity, acting on single donors with incorporation of molecular oxygen, incorporation of two atoms of oxygen;;	K00454	LOX2S	map00591;;map00592	Linoleic acid metabolism;;alpha-Linolenic acid metabolism
SMILT014076.1	up	GO:0005634;;GO:0046872;;GO:0003677	cellular_component;;molecular_function;;molecular_function;;	CC:nucleus;;MF:metal ion binding;;MF:DNA binding;;	------	------	------	------
SMILT006431.1	up	GO:2000022;;GO:0009611;;GO:0031347;;GO:0005634	biological_process;;biological_process;;biological_process;;cellular_component;;	BP:regulation of jasmonic acid mediated signaling pathway;;BP:response to wounding;;BP:regulation of defense response;;CC:nucleus;;	K13464	JAZ	map04075	Plant hormone signal transduction
SMILT029099.1	up	GO:0016020	cellular_component;;	CC:membrane;;	------	------	------	------
SMILT014256.1	up	------	------	------	------	------	------	------
SMILT026995.1	up	GO:0000463;;GO:0000466;;GO:0051302;;GO:0007276;;GO:0005730;;GO:0016020;;GO:0030687;;GO:0005654;;GO:0043021;;GO:0003729	biological_process;;biological_process;;biological_process;;biological_process;;cellular_component;;cellular_component;;cellular_component;;cellular_component;;molecular_function;;molecular_function;;	BP:maturation of LSU-rRNA from tricistronic rRNA transcrip;;BP:maturation of 5.8S rRNA from tricistronic rRNA transcrip;;BP:regulation of cell division;;BP:gamete generation;;CC:nucleolus;;CC:membrane;;CC:preribosome, large subunit precursor;;CC:nucleoplasm;;MF:ribonucleoprotein complex binding;;MF:mRNA binding;;	K14824	ERB1, BOP1	------	------
SMILT027102.1	up	GO:0030026;;GO:0016020;;GO:0005384	biological_process;;cellular_component;;molecular_function;;	BP:cellular manganese ion homeostasis;;CC:membrane;;MF:manganese ion transmembrane transporter activity;;	K22736	VIT	------	------
SMILT018659.1	up	GO:0006952;;GO:0051707;;GO:0043531	biological_process;;biological_process;;molecular_function;;	BP:defense response;;BP:response to other organism;;MF:ADP binding;;	------	------	------	------
SMILT024944.1	up	GO:0015031;;GO:0006621;;GO:0005789;;GO:0046923	biological_process;;biological_process;;cellular_component;;molecular_function;;	BP:protein transport;;BP:protein retention in ER lumen;;CC:endoplasmic reticulum membrane;;MF:ER retention sequence binding;;	------	------	------	------
SMILT024468.1	up	GO:0016310;;GO:0016020;;GO:0004674;;GO:0004672;;GO:0005524	biological_process;;cellular_component;;molecular_function;;molecular_function;;molecular_function;;	BP:phosphorylation;;CC:membrane;;MF:protein serine/threonine kinase activity;;MF:protein kinase activity;;MF:ATP binding;;	------	------	------	------
SMILT002132.1	up	GO:0006355;;GO:0005634;;GO:0003700;;GO:0043565	biological_process;;cellular_component;;molecular_function;;molecular_function;;	BP:regulation of transcription, DNA-templated;;CC:nucleus;;MF:transcription factor activity, sequence-specific DNA binding;;MF:sequence-specific DNA binding;;	------	------	------	------
SMILT026270.1	up	GO:0016020	cellular_component;;	CC:membrane;;	------	------	------	------
SMILT022727.1	up	GO:0016020	cellular_component;;	CC:membrane;;	------	------	------	------
SMILT021451.1	up	GO:0006869;;GO:0005783;;GO:0016020;;GO:0043229;;GO:0012505;;GO:0008289;;GO:0046872	biological_process;;cellular_component;;cellular_component;;cellular_component;;cellular_component;;molecular_function;;molecular_function;;	BP:lipid transport;;CC:endoplasmic reticulum;;CC:membrane;;CC:intracellular organelle;;CC:endomembrane system;;MF:lipid binding;;MF:metal ion binding;;	------	------	------	------
SMILT003035.1	up	GO:0016114;;GO:0016020;;GO:0004497;;GO:0016705;;GO:0020037;;GO:0016712;;GO:0005506	biological_process;;cellular_component;;molecular_function;;molecular_function;;molecular_function;;molecular_function;;molecular_function;;	BP:terpenoid biosynthetic process;;CC:membrane;;MF:monooxygenase activity;;MF:oxidoreductase activity, acting on paired donors, with incorporation or reduction of molecular oxygen;;MF:heme binding;;MF:oxidoreductase activity, acting on paired donors, with incorporation or reduction of molecular oxygen, reduced flavin or flavoprotein as one donor, and incorporation of one atom of oxygen;;MF:iron i…	K24544	CYP714C	------	------
SMILT023738.1	up	GO:0042546;;GO:0071555;;GO:0010411;;GO:0048046;;GO:0016762;;GO:0004553	biological_process;;biological_process;;biological_process;;cellular_component;;molecular_function;;molecular_function;;	BP:cell wall biogenesis;;BP:cell wall organization;;BP:xyloglucan metabolic process;;CC:apoplast;;MF:xylogluca;;MF:hydrolase activity, hydrolyzing O-glycosyl compounds;;	K08235	E2.4.1.207	------	------
SMILT013409.1	up	GO:0006417;;GO:0006397;;GO:0009507;;GO:0003727;;GO:0003729	biological_process;;biological_process;;cellular_component;;molecular_function;;molecular_function;;	BP:regulation of translation;;BP:mRNA processing;;CC:chloroplast;;MF:single-stranded RNA binding;;MF:mRNA binding;;	------	------	------	------
SMILT017402.1	up	GO:0005634;;GO:0003677	cellular_component;;molecular_function;;	CC:nucleus;;MF:DNA binding;;	------	------	------	------
SMILT023886.1	up	------	------	------	------	------	------	------
SMILT025740.1	up	GO:0005634;;GO:0043565;;GO:0000981	cellular_component;;molecular_function;;molecular_function;;	CC:nucleus;;MF:sequence-specific DNA binding;;MF:RNA polymerase II transcription factor activity, sequence-specific DNA binding;;	K09338	HD-ZIP	------	------
SMILT014861.1	up	GO:1901576;;GO:0016020;;GO:0004497;;GO:0016705;;GO:0020037;;GO:0005506	biological_process;;cellular_component;;molecular_function;;molecular_function;;molecular_function;;molecular_function;;	BP:organic substance biosynthetic process;;CC:membrane;;MF:monooxygenase activity;;MF:oxidoreductase activity, acting on paired donors, with incorporation or reduction of molecular oxygen;;MF:heme binding;;MF:iron ion binding;;	------	------	------	------
SMILT007116.1	up	GO:0009451;;GO:0003723;;GO:0008270	biological_process;;molecular_function;;molecular_function;;	BP:RNA modification;;MF:RNA binding;;MF:zinc ion binding;;	------	------	------	------
SMILT010192.1	up	GO:0016020	cellular_component;;	CC:membrane;;	------	------	------	------
SMILT001338.1	up	GO:0016020;;GO:0004713;;GO:0005524;;GO:0004672	cellular_component;;molecular_function;;molecular_function;;molecular_function;;	CC:membrane;;MF:protein tyrosine kinase activity;;MF:ATP binding;;MF:protein kinase activity;;	------	------	------	------
SMILT032920.1	up	GO:0005983;;GO:0010021;;GO:0019252;;GO:0043033;;GO:0019156	biological_process;;biological_process;;biological_process;;cellular_component;;molecular_function;;	BP:starch catabolic process;;BP:amylopectin biosynthetic process;;BP:starch biosynthetic process;;CC:isoamylase complex;;MF:isoamylase activity;;	K01214	ISA, treX	map00500	Starch and sucrose metabolism
SMILT001490.1	up	------	------	------	------	------	------	------
SMILT019816.1	up	GO:0098542;;GO:0016020;;GO:0009506	biological_process;;cellular_component;;cellular_component;;	BP:defense response to other organism;;CC:membrane;;CC:plasmodesma;;	------	------	------	------
SMILT009803.1	up	GO:0006099;;GO:0006097;;GO:0005737;;GO:0009514;;GO:0004474	biological_process;;biological_process;;cellular_component;;cellular_component;;molecular_function;;	BP:tricarboxylic acid cycle;;BP:glyoxylate cycle;;CC:cytoplasm;;CC:glyoxysome;;MF:malate synthase activity;;	K01638	aceB, glcB	map00630;;map00620	Glyoxylate and dicarboxylate metabolism;;Pyruvate metabolism
SMILT030692.1	up	GO:0005634;;GO:0005516;;GO:0003677	cellular_component;;molecular_function;;molecular_function;;	CC:nucleus;;MF:calmodulin binding;;MF:DNA binding;;	------	------	------	------
SMILT007802.1	up	GO:0006817;;GO:0008643;;GO:0055085;;GO:0016020;;GO:0051119;;GO:0022857	biological_process;;biological_process;;biological_process;;cellular_component;;molecular_function;;molecular_function;;	BP:phosphate ion transport;;BP:carbohydrate transport;;BP:transmembrane transport;;CC:membrane;;MF:sugar transmembrane transporter activity;;MF:transmembrane transporter activity;;	K03444	ERD6, ESL1	------	------
SMILT008332.1	up	------	------	------	K09422	MYBP	------	------
SMILT008898.1	up	GO:0016310;;GO:0016020;;GO:0016788;;GO:0004674;;GO:0004672;;GO:0005524	biological_process;;cellular_component;;molecular_function;;molecular_function;;molecular_function;;molecular_function;;	BP:phosphorylation;;CC:membrane;;MF:hydrolase activity, acting on ester bonds;;MF:protein serine/threonine kinase activity;;MF:protein kinase activity;;MF:ATP binding;;	------	------	------	------
SMILT026039.1	up	GO:0016310;;GO:0007229;;GO:0016301;;GO:0004674;;GO:0004672;;GO:0005524	biological_process;;biological_process;;molecular_function;;molecular_function;;molecular_function;;molecular_function;;	BP:phosphorylation;;BP:integrin-mediated signaling pathway;;MF:kinase activity;;MF:protein serine/threonine kinase activity;;MF:protein kinase activity;;MF:ATP binding;;	------	------	------	------
SMILT010346.1	up	GO:0032875;;GO:0005634;;GO:0004860	biological_process;;cellular_component;;molecular_function;;	BP:regulation of DNA endoreduplication;;CC:nucleus;;MF:protein kinase inhibitor activity;;	------	------	------	------
SMILT014213.1	up	GO:0016020;;GO:0043231;;GO:0046872;;GO:0020037	cellular_component;;cellular_component;;molecular_function;;molecular_function;;	CC:membrane;;CC:intracellular membrane-bounded organelle;;MF:metal ion binding;;MF:heme binding;;	K23490	CYB5	------	------
SMILT009420.1	up	------	------	------	------	------	------	------
SMILT022371.1	up	GO:1990961;;GO:0016020;;GO:0015297;;GO:0022857;;GO:0042910	biological_process;;cellular_component;;molecular_function;;molecular_function;;molecular_function;;	BP:drug transmembrane export;;CC:membrane;;MF:antiporter activity;;MF:transmembrane transporter activity;;MF:xenobiotic transporter activity;;	K03327	SLC47A, MATE, DTX	------	------
SMILT023816.1	up	GO:0006865;;GO:0016020	biological_process;;cellular_component;;	BP:amino acid transport;;CC:membrane;;	K26385	LHT	------	------
SMILT006250.1	up	GO:0050832;;GO:0016310;;GO:0016020;;GO:0005524;;GO:0004672	biological_process;;biological_process;;cellular_component;;molecular_function;;molecular_function;;	BP:defense response to fungus;;BP:phosphorylation;;CC:membrane;;MF:ATP binding;;MF:protein kinase activity;;	K13416	BAK1	map04016;;map04626;;map04075	MAPK signaling pathway - plant;;Plant-pathogen interaction;;Plant hormone signal transduction
SMILT012510.1	up	GO:0005737;;GO:0008146	cellular_component;;molecular_function;;	CC:cytoplasm;;MF:sulfotransferase activity;;	------	------	------	------
SMILT030529.1	up	GO:0016310;;GO:0051924;;GO:0080147;;GO:0097275;;GO:0016020;;GO:0009705;;GO:0004674;;GO:0004714;;GO:0005524	biological_process;;biological_process;;biological_process;;biological_process;;cellular_component;;cellular_component;;molecular_function;;molecular_function;;molecular_function;;	BP:phosphorylation;;BP:regulation of calcium ion transport;;BP:root hair cell development;;BP:cellular ammonia homeostasis;;CC:membrane;;CC:plant-type vacuole membrane;;MF:protein serine/threonine kinase activity;;MF:transmembrane receptor protein tyrosine kinase activity;;MF:ATP binding;;	------	------	------	------
SMILT009612.1	up	GO:0006508;;GO:0004190	biological_process;;molecular_function;;	BP:proteolysis;;MF:aspartic-type endopeptidase activity;;	K22683	APF2	------	------
SMILT009366.1	up	GO:0005975;;GO:0005737;;GO:0030246;;GO:0047938	biological_process;;cellular_component;;molecular_function;;molecular_function;;	BP:carbohydrate metabolic process;;CC:cytoplasm;;MF:carbohydrate binding;;MF:glucose-6-phosphate 1-epimerase activity;;	K01792	E5.1.3.15	map00010	Glycolysis / Gluconeogenesis
SMILT016565.1	up	GO:0016020	cellular_component;;	CC:membrane;;	K17278	PGRMC1_2	------	------
SMILT017435.1	up	------	------	------	------	------	------	------
SMILT023274.1	up	GO:0051211;;GO:2001006;;GO:0010330;;GO:0008017	biological_process;;biological_process;;cellular_component;;molecular_function;;	BP:anisotropic cell growth;;BP:regulation of cellulose biosynthetic process;;CC:cellulose synthase complex;;MF:microtubule binding;;	------	------	------	------
SMILT011228.1	up	------	------	------	K13448	CML	map04626	Plant-pathogen interaction
SMILT003937.1	up	GO:0060918;;GO:0055085;;GO:0009734;;GO:0016020	biological_process;;biological_process;;biological_process;;cellular_component;;	BP:auxin transport;;BP:transmembrane transport;;BP:auxin-activated signaling pathway;;CC:membrane;;	K13947	PIN	------	------
SMILT014547.1	up	GO:0046872;;GO:0016702	molecular_function;;molecular_function;;	MF:metal ion binding;;MF:oxidoreductase activity, acting on single donors with incorporation of molecular oxygen, incorporation of two atoms of oxygen;;	K00465	CCD1	------	------
SMILT007699.1	up	GO:0005615	cellular_component;;	CC:extracellular space;;	------	------	------	------
SMILT028885.1	up	------	------	------	K21843	TTC7	------	------
SMILT013914.1	up	GO:0005509	molecular_function;;	MF:calcium ion binding;;	K24345	KIC	------	------
SMILT028189.1	up	------	------	------	------	------	------	------
SMILT014497.1	up	GO:0006952;;GO:0006351;;GO:0005634;;GO:0003700;;GO:0003677	biological_process;;biological_process;;cellular_component;;molecular_function;;molecular_function;;	BP:defense response;;BP:transcription, DNA-templated;;CC:nucleus;;MF:transcription factor activity, sequence-specific DNA binding;;MF:DNA binding;;	K09286	EREBP	------	------
SMILT007231.1	up	------	------	------	------	------	------	------
SMILT000082.1	up	GO:0016020	cellular_component;;	CC:membrane;;	------	------	------	------
SMILT023564.1	up	------	------	------	------	------	------	------
SMILT000176.1	up	GO:0005886	cellular_component;;	CC:plasma membrane;;	K19366	SPG20	map04144	Endocytosis
SMILT022644.1	up	GO:0016829;;GO:0016740	molecular_function;;molecular_function;;	MF:lyase activity;;MF:transferase activity;;	------	------	------	------
SMILT018714.1	up	------	------	------	K09422	MYBP	------	------
SMILT008016.1	up	GO:0005992;;GO:0003825;;GO:0003824	biological_process;;molecular_function;;molecular_function;;	BP:trehalose biosynthetic process;;MF:alpha,alpha-trehalose-phosphate synthas;;MF:catalytic activity;;	K16055	TPS	map00500	Starch and sucrose metabolism
SMILT000545.1	up	GO:0106292;;GO:0010230;;GO:0005739;;GO:0043229;;GO:0070469;;GO:0009916;;GO:0046872;;GO:0102721	deleted;;biological_process;;cellular_component;;cellular_component;;cellular_component;;molecular_function;;molecular_function;;molecular_function;;	old GO;;BP:alternative respiration;;CC:mitochondrion;;CC:intracellular organelle;;CC:respiratory chain;;MF:alternative oxidase activity;;MF:metal ion binding;;MF:ubiquino;;	K17893	AOX1, AOX2	------	------
SMILT017373.1	up	GO:0016020	cellular_component;;	CC:membrane;;	------	------	------	------
SMILT023131.1	up	GO:0016117;;GO:0031969;;GO:0005506;;GO:0016491	biological_process;;cellular_component;;molecular_function;;molecular_function;;	BP:carotenoid biosynthetic process;;CC:chloroplast membrane;;MF:iron ion binding;;MF:oxidoreductase activity;;	K15746	crtZ	map00906	Carotenoid biosynthesis
SMILT024807.1	up	GO:0016310;;GO:0016020;;GO:0005524;;GO:0004672	biological_process;;cellular_component;;molecular_function;;molecular_function;;	BP:phosphorylation;;CC:membrane;;MF:ATP binding;;MF:protein kinase activity;;	------	------	------	------
SMILT020588.1	up	GO:0016020;;GO:0016298	cellular_component;;molecular_function;;	CC:membrane;;MF:lipase activity;;	K18368	CSE	map00940	Phenylpropanoid biosynthesis
SMILT022306.1	up	GO:0003723	molecular_function;;	MF:RNA binding;;	------	------	------	------
SMILT006880.1	up	GO:0006285;;GO:0005634;;GO:0051539;;GO:0016829;;GO:0003906;;GO:0003677;;GO:0046872;;GO:0000703	biological_process;;cellular_component;;molecular_function;;molecular_function;;molecular_function;;molecular_function;;molecular_function;;molecular_function;;	BP:base-excision repair, AP site formation;;CC:nucleus;;MF:4 iron, 4 sulfur cluster binding;;MF:lyase activity;;MF:DNA;;MF:DNA binding;;MF:metal ion binding;;MF:oxidized pyrimidine nucleobase lesion DNA N-glycosylase activity;;	K10773	NTHL1, nth	map03410	Base excision repair
SMILT023124.1	up	GO:0046872	molecular_function;;	MF:metal ion binding;;	------	------	------	------
SMILT006901.1	up	GO:0016020;;GO:0005886	cellular_component;;cellular_component;;	CC:membrane;;CC:plasma membrane;;	------	------	------	------
SMILT004670.1	up	GO:0006355	biological_process;;	BP:regulation of transcription, DNA-templated;;	K19600	TUB, TULP	------	------
SMILT025105.1	up	GO:0016310;;GO:0016020;;GO:0004674;;GO:0005524;;GO:0042803	biological_process;;cellular_component;;molecular_function;;molecular_function;;molecular_function;;	BP:phosphorylation;;CC:membrane;;MF:protein serine/threonine kinase activity;;MF:ATP binding;;MF:protein homodimerization activity;;	------	------	------	------
SMILT007900.1	up	GO:0016310;;GO:0016020;;GO:0008889;;GO:0030247;;GO:0004674;;GO:0004672;;GO:0005524	biological_process;;cellular_component;;molecular_function;;molecular_function;;molecular_function;;molecular_function;;molecular_function;;	BP:phosphorylation;;CC:membrane;;MF:glycerophosphodiester phosphodiesterase activity;;MF:polysaccharide binding;;MF:protein serine/threonine kinase activity;;MF:protein kinase activity;;MF:ATP binding;;	------	------	------	------
SMILT005041.1	up	GO:0046373;;GO:0016567;;GO:0006511;;GO:0016020;;GO:0046556;;GO:0016874;;GO:0061630	biological_process;;biological_process;;biological_process;;cellular_component;;molecular_function;;molecular_function;;molecular_function;;	BP:L-arabinose metabolic process;;BP:protein ubiquitination;;BP:ubiquitin-dependent protein catabolic process;;CC:membrane;;MF:alpha-L-arabinofuranosidase activity;;MF:ligase activity;;MF:ubiquitin protein ligase activity;;	------	------	------	------
SMILT025974.1	up	------	------	------	------	------	------	------
SMILT033544.1	up	GO:0071949;;GO:0016491	molecular_function;;molecular_function;;	MF:FAD binding;;MF:oxidoreductase activity;;	------	------	------	------
SMILT022516.1	up	GO:0006541;;GO:0016811;;GO:0033969	biological_process;;molecular_function;;molecular_function;;	BP:glutamine metabolic process;;MF:hydrolase activity, acting on carbon-nitroge;;MF:gamma-glutamyl-gamma-aminobutyrate hydrolase activity;;	------	------	------	------
SMILT009558.1	up	GO:0005992;;GO:0004805	biological_process;;molecular_function;;	BP:trehalose biosynthetic process;;MF:trehalose-phosphatase activity;;	K01087	otsB	map00500	Starch and sucrose metabolism
SMILT021455.1	up	GO:0005783;;GO:0008289	cellular_component;;molecular_function;;	CC:endoplasmic reticulum;;MF:lipid binding;;	------	------	------	------
SMILT007847.1	up	GO:0009733	biological_process;;	BP:response to auxin;;	K14488	SAUR	map04075	Plant hormone signal transduction
SMILT018780.1	up	GO:0016020;;GO:0005524;;GO:0004672	cellular_component;;molecular_function;;molecular_function;;	CC:membrane;;MF:ATP binding;;MF:protein kinase activity;;	------	------	------	------
SMILT000229.1	up	------	------	------	------	------	------	------
SMILT012712.1	up	GO:0006952;;GO:0051707;;GO:0043531	biological_process;;biological_process;;molecular_function;;	BP:defense response;;BP:response to other organism;;MF:ADP binding;;	------	------	------	------
SMILT013459.1	up	------	------	------	------	------	------	------
SMILT031669.1	up	GO:0005975;;GO:0047274;;GO:0016757	biological_process;;molecular_function;;molecular_function;;	BP:carbohydrate metabolic process;;MF:galactinol-sucrose galactosyltransferase activity;;MF:transferase activity, transferring glycosyl groups;;	------	------	------	------
SMILT010476.1	up	GO:0032259;;GO:0016020;;GO:0008757	biological_process;;cellular_component;;molecular_function;;	BP:methylation;;CC:membrane;;MF:S-adenosylmethionine-dependent methyltransferase activity;;	------	------	------	------
SMILT013443.1	up	GO:0045493;;GO:0005576;;GO:0046556;;GO:0009044	biological_process;;cellular_component;;molecular_function;;molecular_function;;	BP:xylan catabolic process;;CC:extracellular region;;MF:alpha-L-arabinofuranosidase activity;;MF:xylan 1,4-beta-xylosidase activity;;	------	------	------	------
SMILT011025.1	up	GO:0031672;;GO:0030018	cellular_component;;cellular_component;;	CC:A band;;CC:Z disc;;	------	------	------	------
SMILT015059.1	up	GO:0016020;;GO:0016263	cellular_component;;molecular_function;;	CC:membrane;;MF:glycoprotein-N-acetylgalactosamine 3-beta-galactosyltransferase activity;;	------	------	------	------
SMILT032190.1	up	GO:0006508;;GO:0004252	biological_process;;molecular_function;;	BP:proteolysis;;MF:serine-type endopeptidase activity;;	------	------	------	------
SMILT033686.1	up	------	------	------	------	------	------	------
SMILT000891.1	up	------	------	------	------	------	------	------
SMILT004782.1	up	GO:0016020;;GO:0046872;;GO:0020037;;GO:0005524;;GO:0004672	cellular_component;;molecular_function;;molecular_function;;molecular_function;;molecular_function;;	CC:membrane;;MF:metal ion binding;;MF:heme binding;;MF:ATP binding;;MF:protein kinase activity;;	------	------	------	------
SMILT000885.1	up	------	------	------	------	------	------	------
SMILT012371.1	up	GO:0002758;;GO:0005634	biological_process;;cellular_component;;	BP:innate immune response-activating signal transduction;;CC:nucleus;;	K20725	MKS1	map04016	MAPK signaling pathway - plant
SMILT016465.1	up	GO:0006873;;GO:0005886;;GO:0008308	biological_process;;cellular_component;;molecular_function;;	BP:cellular ion homeostasis;;CC:plasma membrane;;MF:voltage-gated anion channel activity;;	K26672	SLAC1, SLAH	------	------
SMILT009153.1	up	GO:0016114;;GO:0016020;;GO:0005506;;GO:0020037;;GO:0016712	biological_process;;cellular_component;;molecular_function;;molecular_function;;molecular_function;;	BP:terpenoid biosynthetic process;;CC:membrane;;MF:iron ion binding;;MF:heme binding;;MF:oxidoreductase activity, acting on paired donors, with incorporation or reduction of molecular oxygen, reduced flavin or flavoprotein as one donor, and incorporation of one atom of oxygen;;	------	------	------	------
SMILT029992.1	up	------	------	------	------	------	------	------
SMILT025622.1	up	GO:0004843	molecular_function;;	MF:thiol-dependent ubiquitin-specific protease activity;;	------	------	------	------
SMILT021922.1	up	GO:0005634;;GO:0003700;;GO:0043565	cellular_component;;molecular_function;;molecular_function;;	CC:nucleus;;MF:transcription factor activity, sequence-specific DNA binding;;MF:sequence-specific DNA binding;;	K09419	HSFF	------	------
SMILT015421.1	up	------	------	------	------	------	------	------
SMILT000680.1	up	------	------	------	------	------	------	------
SMILT031148.1	up	------	------	------	------	------	------	------
SMILT013716.1	up	GO:0006360;;GO:0006351;;GO:0006366;;GO:0006383;;GO:0055029;;GO:0003677;;GO:0003899	biological_process;;biological_process;;biological_process;;biological_process;;cellular_component;;molecular_function;;molecular_function;;	BP:transcription from RNA polymerase I promoter;;BP:transcription, DNA-templated;;BP:transcription from RNA polymerase II promoter;;BP:transcription from RNA polymerase III promoter;;CC:nuclear DNA-directed RNA polymerase complex;;MF:DNA binding;;MF:DNA-directed RNA polymerase activity;;	K03013	RPABC1, RPB5, POLR2E	map03020;;map03420	RNA polymerase;;Nucleotide excision repair
SMILT009632.1	up	GO:0016020	cellular_component;;	CC:membrane;;	------	------	------	------
SMILT004990.1	up	GO:0032259;;GO:0006744;;GO:0031314;;GO:0008425	biological_process;;biological_process;;cellular_component;;molecular_function;;	BP:methylation;;BP:ubiquinone biosynthetic process;;CC:extrinsic component of mitochondrial inner membrane;;MF:2-polyprenyl-6-methoxy-1,4-benzoquinone methyltransferase activity;;	------	------	------	------
SMILT017678.1	up	GO:0006270;;GO:0007049;;GO:0005634	biological_process;;biological_process;;cellular_component;;	BP:DNA replication initiation;;BP:cell cycle;;CC:nucleus;;	K13456	RIN4	map04626	Plant-pathogen interaction
SMILT010750.1	up	GO:0006508;;GO:0031012;;GO:0004222;;GO:0008270	biological_process;;cellular_component;;molecular_function;;molecular_function;;	BP:proteolysis;;CC:extracellular matrix;;MF:metalloendopeptidase activity;;MF:zinc ion binding;;	------	------	------	------
SMILT030579.1	up	------	------	------	------	------	------	------
SMILT032425.1	up	GO:0016020;;GO:0005739	cellular_component;;cellular_component;;	CC:membrane;;CC:mitochondrion;;	------	------	------	------
SMILT015016.1	up	GO:0009611;;GO:0004867	biological_process;;molecular_function;;	BP:response to wounding;;MF:serine-type endopeptidase inhibitor activity;;	------	------	------	------
SMILT029788.1	up	GO:0006796;;GO:0005737;;GO:0000287;;GO:0004427	biological_process;;cellular_component;;molecular_function;;molecular_function;;	BP:phosphate-containing compound metabolic process;;CC:cytoplasm;;MF:magnesium ion binding;;MF:inorganic diphosphatase activity;;	K01507	ppa	map00190	Oxidative phosphorylation
SMILT006477.1	up	------	------	------	------	------	------	------
SMILT003641.1	up	------	------	------	------	------	------	------
SMILT029739.1	up	GO:0006952;;GO:0006351;;GO:0005634;;GO:0003700;;GO:0003677	biological_process;;biological_process;;cellular_component;;molecular_function;;molecular_function;;	BP:defense response;;BP:transcription, DNA-templated;;CC:nucleus;;MF:transcription factor activity, sequence-specific DNA binding;;MF:DNA binding;;	------	------	------	------
SMILT007235.1	up	GO:0009850;;GO:0016787	biological_process;;molecular_function;;	BP:auxin metabolic process;;MF:hydrolase activity;;	K21604	IAR3, ILL6	------	------
SMILT006649.1	up	GO:0048046;;GO:0030145	cellular_component;;molecular_function;;	CC:apoplast;;MF:manganese ion binding;;	------	------	------	------
SMILT008776.1	up	GO:0032259;;GO:0016020;;GO:0008757	biological_process;;cellular_component;;molecular_function;;	BP:methylation;;CC:membrane;;MF:S-adenosylmethionine-dependent methyltransferase activity;;	K21805	METTL21C	------	------
SMILT015116.1	up	GO:0006355;;GO:0003677	biological_process;;molecular_function;;	BP:regulation of transcription, DNA-templated;;MF:DNA binding;;	------	------	------	------
SMILT007221.1	up	GO:0005737;;GO:0043229;;GO:0003723	cellular_component;;cellular_component;;molecular_function;;	CC:cytoplasm;;CC:intracellular organelle;;MF:RNA binding;;	K24983	G3BP2	------	------
SMILT019912.1	up	GO:0009094;;GO:0010020;;GO:0009570;;GO:0010319;;GO:0004664;;GO:0047769	biological_process;;biological_process;;cellular_component;;cellular_component;;molecular_function;;molecular_function;;	BP:L-phenylalanine biosynthetic process;;BP:chloroplast fission;;CC:chloroplast stroma;;CC:stromule;;MF:prephenate dehydratase activity;;MF:arogenate dehydratase activity;;	K05359	ADT, PDT	map00400	Phenylalanine, tyrosine and tryptophan biosynthesis
SMILT012401.1	up	GO:0006817;;GO:0005886;;GO:0008515;;GO:0003723	biological_process;;cellular_component;;molecular_function;;molecular_function;;	BP:phosphate ion transport;;CC:plasma membrane;;MF:sucrose transmembrane transporter activity;;MF:RNA binding;;	K15378	SLC45A1_2_4	------	------
SMILT009981.1	up	GO:0006355;;GO:0005634;;GO:0005516;;GO:0003677	biological_process;;cellular_component;;molecular_function;;molecular_function;;	BP:regulation of transcription, DNA-templated;;CC:nucleus;;MF:calmodulin binding;;MF:DNA binding;;	K21596	CAMTA	------	------
SMILT031460.1	up	GO:0016310;;GO:0004674;;GO:0005524	biological_process;;molecular_function;;molecular_function;;	BP:phosphorylation;;MF:protein serine/threonine kinase activity;;MF:ATP binding;;	------	------	------	------
SMILT008012.1	up	GO:0016020	cellular_component;;	CC:membrane;;	------	------	------	------
SMILT031293.1	up	GO:0043328;;GO:0000813;;GO:0044877	biological_process;;cellular_component;;molecular_function;;	BP:protein targeting to vacuole involved in ubiquitin-dependent protein catabolic process via the multivesicular body sorting pathway;;CC:ESCRT I complex;;MF:macromolecular complex binding;;	K12184	VPS28	map04144	Endocytosis
SMILT023612.1	up	GO:0005874;;GO:0008017	cellular_component;;molecular_function;;	CC:microtubule;;MF:microtubule binding;;	------	------	------	------
SMILT022991.1	up	GO:0032259;;GO:0016020;;GO:0008757	biological_process;;cellular_component;;molecular_function;;	BP:methylation;;CC:membrane;;MF:S-adenosylmethionine-dependent methyltransferase activity;;	------	------	------	------
SMILT001137.1	up	GO:0102241;;GO:0035251;;GO:0008194	molecular_function;;molecular_function;;molecular_function;;	MF:soyasaponin III rhamnosyltransferase activity;;MF:UDP-glucosyltransferase activity;;MF:UDP-glycosyltransferase activity;;	------	------	------	------
SMILT019331.1	up	GO:0006351;;GO:0005634;;GO:0003700;;GO:0003677	biological_process;;cellular_component;;molecular_function;;molecular_function;;	BP:transcription, DNA-templated;;CC:nucleus;;MF:transcription factor activity, sequence-specific DNA binding;;MF:DNA binding;;	------	------	------	------
SMILT005901.1	up	------	------	------	------	------	------	------
SMILT024827.1	up	GO:0009653;;GO:0019953;;GO:0005576	biological_process;;biological_process;;cellular_component;;	BP:anatomical structure morphogenesis;;BP:sexual reproduction;;CC:extracellular region;;	------	------	------	------
SMILT001292.1	up	GO:0016020;;GO:0140359;;GO:0016887;;GO:0005524	cellular_component;;molecular_function;;molecular_function;;molecular_function;;	CC:membrane;;MF:ABC-type transmembrane transporter activity;;MF:ATPase activity;;MF:ATP binding;;	K08711	PDR, CDR1	map02010	ABC transporters
SMILT021247.1	up	GO:0007034;;GO:0005768	biological_process;;cellular_component;;	BP:vacuolar transport;;CC:endosome;;	K12194	CHMP4A_B, SNF7, VPS32A_B	map03250;;map04144	Viral life cycle - HIV-1;;Endocytosis
SMILT003167.1	up	GO:0003950	molecular_function;;	MF:NAD+ ADP-ribosyltransferase activity;;	------	------	------	------
SMILT002768.1	up	GO:0009737;;GO:0016310;;GO:0007165;;GO:0004674;;GO:0005524;;GO:0106310	biological_process;;biological_process;;biological_process;;molecular_function;;molecular_function;;deleted;;	BP:response to abscisic acid;;BP:phosphorylation;;BP:signal transduction;;MF:protein serine/threonine kinase activity;;MF:ATP binding;;MF:old GO;;	K07198	PRKAA, AMPK	------	------
SMILT023984.1	up	GO:0047172	molecular_function;;	MF:shikimate O-hydroxycinnamoyltransferase activity;;	------	------	------	------
SMILT012905.1	up	GO:0016567;;GO:0016020;;GO:0016740;;GO:0016874	biological_process;;cellular_component;;molecular_function;;molecular_function;;	BP:protein ubiquitination;;CC:membrane;;MF:transferase activity;;MF:ligase activity;;	------	------	------	------
SMILT021887.1	up	GO:0016310;;GO:0004683	biological_process;;molecular_function;;	BP:phosphorylation;;MF:calmodulin-dependent protein kinase activity;;	------	------	------	------
SMILT018756.1	up	GO:0016020	cellular_component;;	CC:membrane;;	------	------	------	------
SMILT021038.1	up	GO:0005975;;GO:0042973;;GO:0004553	biological_process;;molecular_function;;molecular_function;;	BP:carbohydrate metabolic process;;MF:glucan endo-1,3-beta-D-glucosidase activity;;MF:hydrolase activity, hydrolyzing O-glycosyl compounds;;	------	------	------	------
SMILT015274.1	up	GO:0006952;;GO:0009607;;GO:0016020;;GO:0005516	biological_process;;biological_process;;cellular_component;;molecular_function;;	BP:defense response;;BP:response to biotic stimulus;;CC:membrane;;MF:calmodulin binding;;	K08472	MLO	------	------
SMILT000356.1	up	GO:0050896;;GO:0005634;;GO:0046872;;GO:0003677	biological_process;;cellular_component;;molecular_function;;molecular_function;;	BP:response to stimulus;;CC:nucleus;;MF:metal ion binding;;MF:DNA binding;;	------	------	------	------
SMILT024335.1	up	GO:0016104;;GO:0005811;;GO:0016866	biological_process;;cellular_component;;molecular_function;;	BP:triterpenoid biosynthetic process;;CC:lipid particle;;MF:intramolecular transferase activity;;	K01853	CAS1	map00100	Steroid biosynthesis
SMILT027200.1	up	------	------	------	------	------	------	------
SMILT028723.1	up	GO:0006952;;GO:0051707;;GO:0043531	biological_process;;biological_process;;molecular_function;;	BP:defense response;;BP:response to other organism;;MF:ADP binding;;	------	------	------	------
SMILT011930.1	up	GO:0016020	cellular_component;;	CC:membrane;;	------	------	------	------
SMILT029714.1	up	GO:0016020	cellular_component;;	CC:membrane;;	------	------	------	------
SMILT000330.1	up	GO:0016310;;GO:0005634;;GO:0043565;;GO:0003700;;GO:0004672;;GO:0005524	biological_process;;cellular_component;;molecular_function;;molecular_function;;molecular_function;;molecular_function;;	BP:phosphorylation;;CC:nucleus;;MF:sequence-specific DNA binding;;MF:transcription factor activity, sequence-specific DNA binding;;MF:protein kinase activity;;MF:ATP binding;;	------	------	------	------
SMILT022667.1	up	GO:0045010;;GO:0016020;;GO:0051015	biological_process;;cellular_component;;molecular_function;;	BP:actin nucleation;;CC:membrane;;MF:actin filament binding;;	------	------	------	------
SMILT025581.1	up	GO:0008299;;GO:0015936;;GO:0005789;;GO:0004420	biological_process;;biological_process;;cellular_component;;molecular_function;;	BP:isoprenoid biosynthetic process;;BP:coenzyme A metabolic process;;CC:endoplasmic reticulum membrane;;MF:hydroxymethylglutaryl-CoA reductas;;	K00021	HMGCR	map00900	Terpenoid backbone biosynthesis
SMILT005453.1	up	------	------	------	------	------	------	------
SMILT013588.1	up	GO:0005506;;GO:0016705;;GO:0004497;;GO:0020037	molecular_function;;molecular_function;;molecular_function;;molecular_function;;	MF:iron ion binding;;MF:oxidoreductase activity, acting on paired donors, with incorporation or reduction of molecular oxygen;;MF:monooxygenase activity;;MF:heme binding;;	------	------	------	------
SMILT021725.1	up	------	------	------	------	------	------	------
SMILT026124.1	up	GO:0006355;;GO:0003677	biological_process;;molecular_function;;	BP:regulation of transcription, DNA-templated;;MF:DNA binding;;	------	------	------	------
SMILT031290.1	up	GO:0005634;;GO:0008289;;GO:0003677	cellular_component;;molecular_function;;molecular_function;;	CC:nucleus;;MF:lipid binding;;MF:DNA binding;;	K09338	HD-ZIP	------	------
SMILT004728.1	up	GO:0003723	molecular_function;;	MF:RNA binding;;	------	------	------	------
SMILT024141.1	up	GO:0106292;;GO:0043229;;GO:0070469;;GO:0009916;;GO:0046872;;GO:0102721	deleted;;cellular_component;;cellular_component;;molecular_function;;molecular_function;;molecular_function;;	old GO;;CC:intracellular organelle;;CC:respiratory chain;;MF:alternative oxidase activity;;MF:metal ion binding;;MF:ubiquino;;	K17893	AOX1, AOX2	------	------
SMILT021739.1	up	GO:0006952;;GO:0016020	biological_process;;cellular_component;;	BP:defense response;;CC:membrane;;	------	------	------	------
SMILT010678.1	up	GO:0005634;;GO:1990841	cellular_component;;molecular_function;;	CC:nucleus;;MF:promoter-specific chromatin binding;;	K24739	WDR13	------	------
SMILT018821.1	up	GO:0006950;;GO:0140662;;GO:0005524	biological_process;;deleted;;molecular_function;;	BP:response to stress;;BP:old GO;;MF:ATP binding;;	K03283	HSPA1_6_8	map04144;;map04141;;map03040	Endocytosis;;Protein processing in endoplasmic reticulum;;Spliceosome
SMILT023100.1	up	GO:0016020	cellular_component;;	CC:membrane;;	------	------	------	------
SMILT025817.1	up	------	------	------	------	------	------	------
SMILT018605.1	up	GO:0016020	cellular_component;;	CC:membrane;;	------	------	------	------
SMILT023485.1	up	------	------	------	------	------	------	------
SMILT006166.1	up	GO:0016020;;GO:0016705;;GO:0005506;;GO:0004497;;GO:0020037	cellular_component;;molecular_function;;molecular_function;;molecular_function;;molecular_function;;	CC:membrane;;MF:oxidoreductase activity, acting on paired donors, with incorporation or reduction of molecular oxygen;;MF:iron ion binding;;MF:monooxygenase activity;;MF:heme binding;;	------	------	------	------
SMILT025807.1	up	GO:0006950;;GO:0006457;;GO:0005737;;GO:0051082	biological_process;;biological_process;;cellular_component;;molecular_function;;	BP:response to stress;;BP:protein folding;;CC:cytoplasm;;MF:unfolded protein binding;;	K25866	NUDC	------	------
SMILT025275.1	up	GO:0006817;;GO:0016020;;GO:0022857	biological_process;;cellular_component;;molecular_function;;	BP:phosphate ion transport;;CC:membrane;;MF:transmembrane transporter activity;;	------	------	------	------
SMILT009299.1	up	GO:0005794;;GO:0016020;;GO:0097363;;GO:0016757;;GO:0016763	cellular_component;;cellular_component;;molecular_function;;molecular_function;;molecular_function;;	CC:Golgi apparatus;;CC:membrane;;MF:protein O-GlcNAc transferase activity;;MF:transferase activity, transferring glycosyl groups;;MF:transferase activity, transferring pentosyl groups;;	------	------	------	------
SMILT001005.1	up	------	------	------	------	------	------	------
SMILT010314.1	up	GO:0016020	cellular_component;;	CC:membrane;;	------	------	------	------
SMILT024427.1	up	GO:0101030;;GO:0005737;;GO:0046872;;GO:0008479	biological_process;;cellular_component;;molecular_function;;molecular_function;;	BP:tRNA-guanine transglycosylation;;CC:cytoplasm;;MF:metal ion binding;;MF:queuine tRNA-ribosyltransferase activity;;	K00777	QTRT1	------	------
SMILT010201.1	up	GO:0006629;;GO:0016020;;GO:0005737;;GO:0008374;;GO:0004144	biological_process;;cellular_component;;cellular_component;;molecular_function;;molecular_function;;	BP:lipid metabolic process;;CC:membrane;;CC:cytoplasm;;MF:O-acyltransferase activity;;MF:diacylglycerol O-acyltransferase activity;;	K00679	E2.3.1.158	map00561	Glycerolipid metabolism
SMILT018807.1	up	GO:0016020	cellular_component;;	CC:membrane;;	------	------	------	------
SMILT001204.1	up	------	------	------	------	------	------	------
SMILT013541.1	up	GO:0005634;;GO:0003700;;GO:0046983	cellular_component;;molecular_function;;molecular_function;;	CC:nucleus;;MF:transcription factor activity, sequence-specific DNA binding;;MF:protein dimerization activity;;	K13422	MYC2	map04016;;map04075	MAPK signaling pathway - plant;;Plant hormone signal transduction
SMILT018976.1	up	GO:0016020	cellular_component;;	CC:membrane;;	------	------	------	------
SMILT015847.1	up	GO:0016020;;GO:0008270	cellular_component;;molecular_function;;	CC:membrane;;MF:zinc ion binding;;	------	------	------	------
SMILT025664.1	up	GO:0016020	cellular_component;;	CC:membrane;;	------	------	------	------
SMILT007063.1	up	GO:0003924;;GO:0005525	molecular_function;;molecular_function;;	MF:GTPase activity;;MF:GTP binding;;	K07904	RAB11A	map04144	Endocytosis
SMILT002068.1	up	GO:0016310;;GO:0004674;;GO:0016301;;GO:0004708;;GO:0005524	biological_process;;molecular_function;;molecular_function;;molecular_function;;molecular_function;;	BP:phosphorylation;;MF:protein serine/threonine kinase activity;;MF:kinase activity;;MF:MAP kinase kinase activity;;MF:ATP binding;;	K13413	MKK4_5	map04016;;map04626;;map04075	MAPK signaling pathway - plant;;Plant-pathogen interaction;;Plant hormone signal transduction
SMILT033295.1	up	------	------	------	------	------	------	------
SMILT029498.1	up	GO:0016020;;GO:0016757	cellular_component;;molecular_function;;	CC:membrane;;MF:transferase activity, transferring glycosyl groups;;	------	------	------	------
SMILT031723.1	up	GO:0009435;;GO:0009507;;GO:0008734;;GO:0044318	biological_process;;cellular_component;;molecular_function;;molecular_function;;	BP:NAD biosynthetic process;;CC:chloroplast;;MF:L-aspartate oxidase activity;;MF:L-aspartat;;	K00278	nadB	map00250;;map01240;;map00760	Alanine, aspartate and glutamate metabolism;;Biosynthesis of cofactors;;Nicotinate and nicotinamide metabolism
SMILT028348.1	up	------	------	------	------	------	------	------
SMILT031310.1	up	GO:0042545;;GO:0045490;;GO:0016020;;GO:0030599;;GO:0045330	biological_process;;biological_process;;cellular_component;;molecular_function;;molecular_function;;	BP:cell wall modification;;BP:pectin catabolic process;;CC:membrane;;MF:pectinesterase activity;;MF:aspartyl esterase activity;;	------	------	------	------
SMILT001407.1	up	GO:0016020	cellular_component;;	CC:membrane;;	------	------	------	------
SMILT007205.1	up	GO:0007165;;GO:0016310;;GO:0004674;;GO:0106310;;GO:0005524	biological_process;;biological_process;;molecular_function;;deleted;;molecular_function;;	BP:signal transduction;;BP:phosphorylation;;MF:protein serine/threonine kinase activity;;MF:old GO;;MF:ATP binding;;	------	------	------	------
SMILT015814.1	up	GO:0016020	cellular_component;;	CC:membrane;;	------	------	------	------
SMILT006631.1	up	GO:0016020	cellular_component;;	CC:membrane;;	------	------	------	------
SMILT033075.1	up	GO:0006952;;GO:0006351;;GO:0009873;;GO:0005634;;GO:0003700;;GO:0003677	biological_process;;biological_process;;biological_process;;cellular_component;;molecular_function;;molecular_function;;	BP:defense response;;BP:transcription, DNA-templated;;BP:ethylene-activated signaling pathway;;CC:nucleus;;MF:transcription factor activity, sequence-specific DNA binding;;MF:DNA binding;;	K09286	EREBP	------	------
SMILT015773.1	up	GO:0016020;;GO:0004601;;GO:0005509;;GO:0050664	cellular_component;;molecular_function;;molecular_function;;molecular_function;;	CC:membrane;;MF:peroxidase activity;;MF:calcium ion binding;;MF:oxidoreductase activity, acting on NA;;	K13447	RBOH	map04016;;map04626	MAPK signaling pathway - plant;;Plant-pathogen interaction
SMILT005007.1	up	GO:0015914;;GO:0016020;;GO:0000287;;GO:0016887;;GO:0140326;;GO:0005524	biological_process;;cellular_component;;molecular_function;;molecular_function;;molecular_function;;molecular_function;;	BP:phospholipid transport;;CC:membrane;;MF:magnesium ion binding;;MF:ATPase activity;;MF:ATPase-coupled intramembrane lipid transporter activity;;MF:ATP binding;;	K14802	DRS2, ATP8A	------	------
SMILT004652.1	up	GO:0050832;;GO:0016310;;GO:0016301	biological_process;;biological_process;;molecular_function;;	BP:defense response to fungus;;BP:phosphorylation;;MF:kinase activity;;	------	------	------	------
SMILT033502.1	up	GO:0043457	biological_process;;	BP:regulation of cellular respiration;;	------	------	------	------
SMILT014300.1	up	GO:0005886	cellular_component;;	CC:plasma membrane;;	K19366	SPG20	map04144	Endocytosis
SMILT006265.1	up	GO:1901576;;GO:0002238;;GO:0009805;;GO:0045431;;GO:0016705;;GO:0016706;;GO:0046872	biological_process;;biological_process;;biological_process;;molecular_function;;molecular_function;;molecular_function;;molecular_function;;	BP:organic substance biosynthetic process;;BP:response to molecule of fungal origin;;BP:coumarin biosynthetic process;;MF:flavonol synthase activity;;MF:oxidoreductase activity, acting on paired donors, with incorporation or reduction of molecular oxygen;;MF:oxidoreductase activity, acting on paired donors, with incorporation or reduction of molecular oxygen, 2-oxoglutarate as one donor, and inco…	K05278	FLS	map00941	Flavonoid biosynthesis
SMILT008268.1	up	GO:0006952;;GO:0006351;;GO:0009873;;GO:0005634;;GO:0003700;;GO:0003677	biological_process;;biological_process;;biological_process;;cellular_component;;molecular_function;;molecular_function;;	BP:defense response;;BP:transcription, DNA-templated;;BP:ethylene-activated signaling pathway;;CC:nucleus;;MF:transcription factor activity, sequence-specific DNA binding;;MF:DNA binding;;	------	------	------	------
SMILT006533.1	up	GO:0009451;;GO:0006508;;GO:0016020;;GO:0004497;;GO:0016705;;GO:0004222;;GO:0020037;;GO:0004386;;GO:0003723;;GO:0003676;;GO:0005506;;GO:0046872;;GO:0005524	biological_process;;biological_process;;cellular_component;;molecular_function;;molecular_function;;molecular_function;;molecular_function;;molecular_function;;molecular_function;;molecular_function;;molecular_function;;molecular_function;;molecular_function;;	BP:RNA modification;;BP:proteolysis;;CC:membrane;;MF:monooxygenase activity;;MF:oxidoreductase activity, acting on paired donors, with incorporation or reduction of molecular oxygen;;MF:metalloendopeptidase activity;;MF:heme binding;;MF:helicase activity;;MF:RNA binding;;MF:nucleic acid binding;;MF:iron ion binding;;MF:metal ion binding;;MF:ATP binding;;	K23010	OMA1	------	------
SMILT009470.1	up	GO:0005634;;GO:0003700;;GO:0003680	cellular_component;;molecular_function;;molecular_function;;	CC:nucleus;;MF:transcription factor activity, sequence-specific DNA binding;;MF:AT DNA binding;;	------	------	------	------
SMILT022600.1	up	GO:0098552;;GO:0005886	cellular_component;;cellular_component;;	CC:side of membrane;;CC:plasma membrane;;	------	------	------	------
SMILT016038.1	up	GO:0019288;;GO:0050992;;GO:0051745;;GO:0046872;;GO:0051539	biological_process;;biological_process;;molecular_function;;molecular_function;;molecular_function;;	BP:isopentenyl diphosphate biosynthetic process, methylerythritol 4-phosphate pathway;;BP:dimethylallyl diphosphate biosynthetic process;;MF:4-hydroxy-3-methylbut-2-en-1-yl diphosphate reductase activity;;MF:metal ion binding;;MF:4 iron, 4 sulfur cluster binding;;	K03527	ispH, lytB	map00900	Terpenoid backbone biosynthesis
SMILT030660.1	up	GO:0003723	molecular_function;;	MF:RNA binding;;	------	------	------	------
SMILT012901.1	up	GO:0007015;;GO:0005975;;GO:0005737;;GO:0016020;;GO:0005856;;GO:0005576;;GO:0030674;;GO:0016985;;GO:0051015;;GO:0004553	biological_process;;biological_process;;cellular_component;;cellular_component;;cellular_component;;cellular_component;;molecular_function;;molecular_function;;molecular_function;;molecular_function;;	BP:actin filament organization;;BP:carbohydrate metabolic process;;CC:cytoplasm;;CC:membrane;;CC:cytoskeleton;;CC:extracellular region;;MF:protein binding, bridging;;MF:mannan endo-1,4-beta-mannosidase activity;;MF:actin filament binding;;MF:hydrolase activity, hydrolyzing O-glycosyl compounds;;	------	------	------	------
SMILT023317.1	up	GO:0002238;;GO:2000022;;GO:0009805;;GO:0016706;;GO:0120091;;GO:0046872	biological_process;;biological_process;;biological_process;;molecular_function;;molecular_function;;molecular_function;;	BP:response to molecule of fungal origin;;BP:regulation of jasmonic acid mediated signaling pathway;;BP:coumarin biosynthetic process;;MF:oxidoreductase activity, acting on paired donors, with incorporation or reduction of molecular oxygen, 2-oxoglutarate as one donor, and incorporation of one atom each of oxygen into both donors;;MF:jasmonic acid hydrolase;;MF:metal ion binding;;	------	------	------	------
SMILT030370.1	up	GO:0006596;;GO:0008757;;GO:0010487	biological_process;;molecular_function;;molecular_function;;	BP:polyamine biosynthetic process;;MF:S-adenosylmethionine-dependent methyltransferase activity;;MF:thermospermine synthase activity;;	K18787	ACL5	------	------
SMILT012196.1	up	GO:0098552;;GO:0005886	cellular_component;;cellular_component;;	CC:side of membrane;;CC:plasma membrane;;	------	------	------	------
SMILT032743.1	up	------	------	------	------	------	------	------
SMILT018302.1	up	GO:0120029;;GO:0005886;;GO:0008553;;GO:0016887;;GO:0005524	biological_process;;cellular_component;;molecular_function;;molecular_function;;molecular_function;;	BP:proton export across plasma membrane;;CC:plasma membrane;;MF:hydrogen-exporting ATPase activity, phosphorylative mechanism;;MF:ATPase activity;;MF:ATP binding;;	K01535	PMA1, PMA2	map00190	Oxidative phosphorylation
SMILT016623.1	up	------	------	------	------	------	------	------
SMILT006339.1	up	GO:0009690;;GO:0019139;;GO:0071949;;GO:0016491	biological_process;;molecular_function;;molecular_function;;molecular_function;;	BP:cytokinin metabolic process;;MF:cytokinin dehydrogenase activity;;MF:FAD binding;;MF:oxidoreductase activity;;	K00279	CKX	map00908	Zeatin biosynthesis
SMILT033020.1	up	GO:0006817;;GO:0016020	biological_process;;cellular_component;;	BP:phosphate ion transport;;CC:membrane;;	K24195	XPR1, PHO1	------	------
SMILT033698.1	up	------	------	------	------	------	------	------
SMILT010492.1	up	GO:0016020	cellular_component;;	CC:membrane;;	------	------	------	------
SMILT009121.1	up	GO:0016114;;GO:0016020;;GO:0005506;;GO:0020037;;GO:0016712	biological_process;;cellular_component;;molecular_function;;molecular_function;;molecular_function;;	BP:terpenoid biosynthetic process;;CC:membrane;;MF:iron ion binding;;MF:heme binding;;MF:oxidoreductase activity, acting on paired donors, with incorporation or reduction of molecular oxygen, reduced flavin or flavoprotein as one donor, and incorporation of one atom of oxygen;;	------	------	------	------
SMILT010857.1	up	GO:0005783;;GO:0005789;;GO:0031418;;GO:0051213;;GO:0004656;;GO:0016705;;GO:0005506	cellular_component;;cellular_component;;molecular_function;;molecular_function;;molecular_function;;molecular_function;;molecular_function;;	CC:endoplasmic reticulum;;CC:endoplasmic reticulum membrane;;MF:L-ascorbic acid binding;;MF:dioxygenase activity;;MF:procollagen-proline 4-dioxygenase activity;;MF:oxidoreductase activity, acting on paired donors, with incorporation or reduction of molecular oxygen;;MF:iron ion binding;;	K00472	P4HA	map00330	Arginine and proline metabolism
SMILT013606.1	up	GO:0016020;;GO:0008270;;GO:0003677	cellular_component;;molecular_function;;molecular_function;;	CC:membrane;;MF:zinc ion binding;;MF:DNA binding;;	------	------	------	------
SMILT025178.1	up	GO:0016020	cellular_component;;	CC:membrane;;	------	------	------	------
SMILT027194.1	up	GO:0046872;;GO:0043130	molecular_function;;molecular_function;;	MF:metal ion binding;;MF:ubiquitin binding;;	------	------	------	------
SMILT006162.1	up	GO:0006511;;GO:0016740;;GO:0016874;;GO:0061631;;GO:0005524	biological_process;;molecular_function;;molecular_function;;molecular_function;;molecular_function;;	BP:ubiquitin-dependent protein catabolic process;;MF:transferase activity;;MF:ligase activity;;MF:ubiquitin conjugating enzyme activity;;MF:ATP binding;;	K10575	UBE2G1, UBC7	map04120;;map04141	Ubiquitin mediated proteolysis;;Protein processing in endoplasmic reticulum
SMILT022348.1	up	GO:0006633;;GO:0016020;;GO:0009922	biological_process;;cellular_component;;molecular_function;;	BP:fatty acid biosynthetic process;;CC:membrane;;MF:fatty acid elongase activity;;	K15397	KCS	map04626;;map00062	Plant-pathogen interaction;;Fatty acid elongation
SMILT000780.1	up	GO:0005634	cellular_component;;	CC:nucleus;;	------	------	------	------
SMILT016187.1	up	GO:0006351;;GO:0005634;;GO:0003700;;GO:0003677	biological_process;;cellular_component;;molecular_function;;molecular_function;;	BP:transcription, DNA-templated;;CC:nucleus;;MF:transcription factor activity, sequence-specific DNA binding;;MF:DNA binding;;	------	------	------	------
SMILT010983.1	up	GO:0006075;;GO:0071555;;GO:0008360;;GO:0000148;;GO:0005886;;GO:0046527;;GO:0003843	biological_process;;biological_process;;biological_process;;cellular_component;;cellular_component;;molecular_function;;molecular_function;;	BP:;;BP:cell wall organization;;BP:regulation of cell shape;;CC:1,3-beta-D-glucan synthase complex;;CC:plasma membrane;;MF:glucosyltransferase activity;;MF:1,3-beta-D-glucan synthase activity;;	K11000	CALS	------	------
SMILT009656.1	up	GO:0032259;;GO:0008757;;GO:0046872	biological_process;;molecular_function;;molecular_function;;	BP:methylation;;MF:S-adenosylmethionine-dependent methyltransferase activity;;MF:metal ion binding;;	------	------	------	------
SMILT017433.1	up	GO:0003723	molecular_function;;	MF:RNA binding;;	K13126	PABPC	map03018;;map03015	RNA degradation;;mRNA surveillance pathway
SMILT026209.1	up	GO:0050896;;GO:0046872	biological_process;;molecular_function;;	BP:response to stimulus;;MF:metal ion binding;;	------	------	------	------
SMILT027711.1	up	GO:0016102;;GO:0010333;;GO:0000287	biological_process;;molecular_function;;molecular_function;;	BP:diterpenoid biosynthetic process;;MF:terpene synthase activity;;MF:magnesium ion binding;;	------	------	------	------
SMILT014733.1	up	GO:0005975;;GO:0016998;;GO:0006032;;GO:0005773;;GO:0008061;;GO:0004568	biological_process;;biological_process;;biological_process;;cellular_component;;molecular_function;;molecular_function;;	BP:carbohydrate metabolic process;;BP:cell wall macromolecule catabolic process;;BP:chitin catabolic process;;CC:vacuole;;MF:chitin binding;;MF:chitinase activity;;	K01183	E3.2.1.14	map00520	Amino sugar and nucleotide sugar metabolism
SMILT000700.1	up	------	------	------	------	------	------	------
SMILT003955.1	up	------	------	------	------	------	------	------
SMILT029971.1	up	GO:0005737	cellular_component;;	CC:cytoplasm;;	------	------	------	------
SMILT016937.1	up	------	------	------	------	------	------	------
SMILT032445.1	up	GO:0071555;;GO:0030244;;GO:0005886;;GO:0046872;;GO:0016760	biological_process;;biological_process;;cellular_component;;molecular_function;;molecular_function;;	BP:cell wall organization;;BP:cellulose biosynthetic process;;CC:plasma membrane;;MF:metal ion binding;;MF:cellulose synthas;;	K10999	CESA	------	------
SMILT022396.1	up	GO:0010268;;GO:0016132;;GO:0016125;;GO:0016114;;GO:0004497;;GO:0020037;;GO:0016709;;GO:0016705;;GO:0016712;;GO:0005506	biological_process;;biological_process;;biological_process;;biological_process;;molecular_function;;molecular_function;;molecular_function;;molecular_function;;molecular_function;;molecular_function;;	BP:brassinosteroid homeostasis;;BP:brassinosteroid biosynthetic process;;BP:sterol metabolic process;;BP:terpenoid biosynthetic process;;MF:monooxygenase activity;;MF:heme binding;;MF:oxidoreductase activity, acting on paired donors, with incorporation or reduction of molecular oxygen, NA;;MF:oxidoreductase activity, acting on paired donors, with incorporation or reduction of molecular oxygen;;MF…	K12638	CYP90D1	map00905	Brassinosteroid biosynthesis
SMILT019791.1	up	GO:0042744;;GO:0006979;;GO:0005576;;GO:0020037;;GO:0140825;;GO:0046872	biological_process;;biological_process;;cellular_component;;molecular_function;;deleted;;molecular_function;;	BP:hydrogen peroxide catabolic process;;BP:response to oxidative stress;;CC:extracellular region;;MF:heme binding;;MF:old GO;;MF:metal ion binding;;	K00430	E1.11.1.7	map00940	Phenylpropanoid biosynthesis
SMILT019940.1	up	------	------	------	------	------	------	------
SMILT001367.1	up	GO:0006644;;GO:0016020	biological_process;;cellular_component;;	BP:phospholipid metabolic process;;CC:membrane;;	K18693	DPP1, DPPL, PLPP4_5	map00564;;map00561	Glycerophospholipid metabolism;;Glycerolipid metabolism
SMILT021695.1	up	GO:0006914;;GO:0006995;;GO:0016020;;GO:0005874;;GO:0005776	biological_process;;biological_process;;cellular_component;;cellular_component;;cellular_component;;	BP:autophagy;;BP:cellular response to nitrogen starvation;;CC:membrane;;CC:microtubule;;CC:autophagosome;;	K08341	GABARAP, ATG8, LC3	map04136	Autophagy - other
SMILT008920.1	up	------	------	------	------	------	------	------
SMILT014686.1	up	GO:0009058;;GO:0005773;;GO:0016020;;GO:0005739;;GO:0016844;;GO:0004174;;GO:0016787;;GO:0051536	biological_process;;cellular_component;;cellular_component;;cellular_component;;molecular_function;;molecular_function;;molecular_function;;molecular_function;;	BP:biosynthetic process;;CC:vacuole;;CC:membrane;;CC:mitochondrion;;MF:strictosidine synthase activity;;MF:electron-transferring-flavoprotein dehydrogenase activity;;MF:hydrolase activity;;MF:iron-sulfur cluster binding;;	------	------	------	------
SMILT013241.1	up	GO:0006355;;GO:0005634;;GO:0046983	biological_process;;cellular_component;;molecular_function;;	BP:regulation of transcription, DNA-templated;;CC:nucleus;;MF:protein dimerization activity;;	------	------	------	------
SMILT011396.1	up	------	------	------	------	------	------	------
SMILT028629.1	up	------	------	------	------	------	------	------
SMILT011584.1	up	GO:0005975;;GO:0006098;;GO:0004750;;GO:0046872	biological_process;;biological_process;;molecular_function;;molecular_function;;	BP:carbohydrate metabolic process;;BP:pentose-phosphate shunt;;MF:ribulose-phosphate 3-epimerase activity;;MF:metal ion binding;;	K01783	rpe, RPE	map00040;;map00030;;map00710	Pentose and glucuronate interconversions;;Pentose phosphate pathway;;Carbon fixation in photosynthetic organisms
SMILT025592.1	up	GO:0005634;;GO:0003700;;GO:0046983;;GO:0003677	cellular_component;;molecular_function;;molecular_function;;molecular_function;;	CC:nucleus;;MF:transcription factor activity, sequence-specific DNA binding;;MF:protein dimerization activity;;MF:DNA binding;;	------	------	------	------
SMILT003364.1	up	GO:0009738;;GO:0006952;;GO:0005737;;GO:0005634;;GO:0038023;;GO:0004864;;GO:0010427	biological_process;;biological_process;;cellular_component;;cellular_component;;molecular_function;;molecular_function;;molecular_function;;	BP:abscisic acid-activated signaling pathway;;BP:defense response;;CC:cytoplasm;;CC:nucleus;;MF:signaling receptor activity;;MF:protein phosphatase inhibitor activity;;MF:abscisic acid binding;;	------	------	------	------
SMILT014279.1	up	GO:0006536;;GO:0006538;;GO:0005829;;GO:0030170;;GO:0004351	biological_process;;biological_process;;cellular_component;;molecular_function;;molecular_function;;	BP:glutamate metabolic process;;BP:glutamate catabolic process;;CC:cytosol;;MF:pyridoxal phosphate binding;;MF:glutamate decarboxylase activity;;	K01580	E4.1.1.15, gadB, gadA, GAD	map00250;;map00430;;map00410;;map00650	Alanine, aspartate and glutamate metabolism;;Taurine and hypotaurine metabolism;;beta-Alanine metabolism;;Butanoate metabolism
SMILT015044.1	up	------	------	------	------	------	------	------
SMILT021310.1	up	GO:0016310;;GO:0016020;;GO:0004674;;GO:0004672;;GO:0005524	biological_process;;cellular_component;;molecular_function;;molecular_function;;molecular_function;;	BP:phosphorylation;;CC:membrane;;MF:protein serine/threonine kinase activity;;MF:protein kinase activity;;MF:ATP binding;;	------	------	------	------
SMILT013269.1	up	GO:0016310;;GO:0050832;;GO:0005886;;GO:0016301;;GO:0004672;;GO:0004674;;GO:0005524	biological_process;;biological_process;;cellular_component;;molecular_function;;molecular_function;;molecular_function;;molecular_function;;	BP:phosphorylation;;BP:defense response to fungus;;CC:plasma membrane;;MF:kinase activity;;MF:protein kinase activity;;MF:protein serine/threonine kinase activity;;MF:ATP binding;;	K20718	ER	map04016	MAPK signaling pathway - plant
SMILT013095.1	up	GO:0006788;;GO:0015979;;GO:0009507;;GO:0004392	biological_process;;biological_process;;cellular_component;;molecular_function;;	BP:heme oxidation;;BP:photosynthesis;;CC:chloroplast;;MF:heme oxygenas;;	K21480	HO, pbsA1, hmuO	map00860	Porphyrin metabolism
SMILT012730.1	up	------	------	------	------	------	------	------
SMILT015073.1	up	GO:0140021;;GO:1990544;;GO:0005743;;GO:0005471	biological_process;;biological_process;;cellular_component;;molecular_function;;	BP:mitochondrial ADP transmembrane transport;;BP:mitochondrial ATP transmembrane transport;;CC:mitochondrial inner membrane;;MF:AT;;	K05863	SLC25A4S, ANT	------	------
SMILT030786.1	up	GO:0009805;;GO:0002238;;GO:0016706;;GO:0046872;;GO:0045486	biological_process;;biological_process;;molecular_function;;molecular_function;;molecular_function;;	BP:coumarin biosynthetic process;;BP:response to molecule of fungal origin;;MF:oxidoreductase activity, acting on paired donors, with incorporation or reduction of molecular oxygen, 2-oxoglutarate as one donor, and incorporation of one atom each of oxygen into both donors;;MF:metal ion binding;;MF:naringenin 3-dioxygenase activity;;	------	------	------	------
SMILT013169.1	up	------	------	------	------	------	------	------
SMILT017837.1	up	GO:0016310;;GO:0006952;;GO:0051707;;GO:0016020;;GO:0004674;;GO:0005524	biological_process;;biological_process;;biological_process;;cellular_component;;molecular_function;;molecular_function;;	BP:phosphorylation;;BP:defense response;;BP:response to other organism;;CC:membrane;;MF:protein serine/threonine kinase activity;;MF:ATP binding;;	------	------	------	------
SMILT010371.1	up	GO:0006508;;GO:0004197	biological_process;;molecular_function;;	BP:proteolysis;;MF:cysteine-type endopeptidase activity;;	K22684	MCA1	------	------
SMILT033385.1	up	GO:0000256;;GO:0010136;;GO:0006145;;GO:0005783;;GO:0016020;;GO:0016813;;GO:0030145;;GO:0047652;;GO:0004848	biological_process;;biological_process;;biological_process;;cellular_component;;cellular_component;;molecular_function;;molecular_function;;molecular_function;;molecular_function;;	BP:allantoin catabolic process;;BP:ureide catabolic process;;BP:purine nucleobase catabolic process;;CC:endoplasmic reticulum;;CC:membrane;;MF:hydrolase activity, acting on carbon-nitroge;;MF:manganese ion binding;;MF:allantoate deiminase activity;;MF:ureidoglycolate hydrolase activity;;	K02083	allC	map00230	Purine metabolism
SMILT001763.1	up	GO:0005634;;GO:0003700;;GO:0043565	cellular_component;;molecular_function;;molecular_function;;	CC:nucleus;;MF:transcription factor activity, sequence-specific DNA binding;;MF:sequence-specific DNA binding;;	K13424	WRKY33	map04016;;map04626	MAPK signaling pathway - plant;;Plant-pathogen interaction
SMILT000314.1	up	GO:0005634;;GO:0003700;;GO:0003680	cellular_component;;molecular_function;;molecular_function;;	CC:nucleus;;MF:transcription factor activity, sequence-specific DNA binding;;MF:AT DNA binding;;	------	------	------	------
SMILT024412.1	up	------	------	------	------	------	------	------
SMILT002898.1	up	------	------	------	------	------	------	------
SMILT025908.1	up	------	------	------	------	------	------	------
SMILT027447.1	up	GO:0005789;;GO:0005783;;GO:0031418;;GO:0005506;;GO:0004656	cellular_component;;cellular_component;;molecular_function;;molecular_function;;molecular_function;;	CC:endoplasmic reticulum membrane;;CC:endoplasmic reticulum;;MF:L-ascorbic acid binding;;MF:iron ion binding;;MF:procollagen-proline 4-dioxygenase activity;;	K00472	P4HA	map00330	Arginine and proline metabolism
SMILT005658.1	up	GO:0016310;;GO:0004674;;GO:0005524	biological_process;;molecular_function;;molecular_function;;	BP:phosphorylation;;MF:protein serine/threonine kinase activity;;MF:ATP binding;;	K20714	OXI1	map04016	MAPK signaling pathway - plant
SMILT032926.1	up	GO:0000502;;GO:0016020	cellular_component;;cellular_component;;	CC:proteasome complex;;CC:membrane;;	------	------	------	------
SMILT023306.1	up	------	------	------	------	------	------	------
SMILT013756.1	up	GO:0042546;;GO:0071555;;GO:0010411;;GO:0048046;;GO:0016762;;GO:0004553	biological_process;;biological_process;;biological_process;;cellular_component;;molecular_function;;molecular_function;;	BP:cell wall biogenesis;;BP:cell wall organization;;BP:xyloglucan metabolic process;;CC:apoplast;;MF:xylogluca;;MF:hydrolase activity, hydrolyzing O-glycosyl compounds;;	K08235	E2.4.1.207	------	------
SMILT009815.1	up	GO:0005737;;GO:0016020;;GO:0043229;;GO:0005874;;GO:0008017;;GO:0003924;;GO:0005525	cellular_component;;cellular_component;;cellular_component;;cellular_component;;molecular_function;;molecular_function;;molecular_function;;	CC:cytoplasm;;CC:membrane;;CC:intracellular organelle;;CC:microtubule;;MF:microtubule binding;;MF:GTPase activity;;MF:GTP binding;;	------	------	------	------
SMILT011198.1	up	GO:0016020	cellular_component;;	CC:membrane;;	------	------	------	------
SMILT011023.1	up	------	------	------	------	------	------	------
SMILT030007.1	up	GO:0016310;;GO:0016020;;GO:0004707;;GO:0005524	biological_process;;cellular_component;;molecular_function;;molecular_function;;	BP:phosphorylation;;CC:membrane;;MF:MAP kinase activity;;MF:ATP binding;;	------	------	------	------
SMILT012964.1	up	GO:0006629;;GO:0008970;;GO:0016787;;GO:0052740;;GO:0052739	biological_process;;molecular_function;;molecular_function;;molecular_function;;molecular_function;;	BP:lipid metabolic process;;MF:phosphatidylcholine 1-acylhydrolase activity;;MF:hydrolase activity;;MF:1-acyl-2-lysophosphatidylserine acylhydrolase activity;;MF:phosphatidylserine 1-acylhydrolase activity;;	K16818	DAD1	map00564;;map00592	Glycerophospholipid metabolism;;alpha-Linolenic acid metabolism
SMILT014077.1	up	GO:0015031;;GO:0030968;;GO:0016020;;GO:0005783	biological_process;;biological_process;;cellular_component;;cellular_component;;	BP:protein transport;;BP:endoplasmic reticulum unfolded protein response;;CC:membrane;;CC:endoplasmic reticulum;;	------	------	------	------
SMILT002308.1	up	GO:0030234;;GO:0005509	molecular_function;;molecular_function;;	MF:enzyme regulator activity;;MF:calcium ion binding;;	K13448	CML	map04626	Plant-pathogen interaction
SMILT014626.1	up	------	------	------	K13420	FLS2	map04016;;map04626	MAPK signaling pathway - plant;;Plant-pathogen interaction
SMILT019200.1	up	GO:0006633;;GO:0016020;;GO:0009922	biological_process;;cellular_component;;molecular_function;;	BP:fatty acid biosynthetic process;;CC:membrane;;MF:fatty acid elongase activity;;	K15397	KCS	map04626;;map00062	Plant-pathogen interaction;;Fatty acid elongation
SMILT030009.1	up	GO:0005634;;GO:0043565;;GO:0000981	cellular_component;;molecular_function;;molecular_function;;	CC:nucleus;;MF:sequence-specific DNA binding;;MF:RNA polymerase II transcription factor activity, sequence-specific DNA binding;;	K09338	HD-ZIP	------	------
SMILT023810.1	up	GO:0006865;;GO:0016020	biological_process;;cellular_component;;	BP:amino acid transport;;CC:membrane;;	K26385	LHT	------	------
SMILT033523.1	up	GO:0009833;;GO:0030244;;GO:0016020;;GO:0005886;;GO:0051753;;GO:0016760	biological_process;;biological_process;;cellular_component;;cellular_component;;molecular_function;;molecular_function;;	BP:plant-type primary cell wall biogenesis;;BP:cellulose biosynthetic process;;CC:membrane;;CC:plasma membrane;;MF:mannan synthase activity;;MF:cellulose synthas;;	------	------	------	------
SMILT024830.1	up	GO:0006865;;GO:0003333;;GO:0016020;;GO:0015171	biological_process;;biological_process;;cellular_component;;molecular_function;;	BP:amino acid transport;;BP:amino acid transmembrane transport;;CC:membrane;;MF:amino acid transmembrane transporter activity;;	K26385	LHT	------	------
SMILT017648.1	up	GO:0008299;;GO:0016020;;GO:0004497;;GO:0016705;;GO:0020037;;GO:0005506	biological_process;;cellular_component;;molecular_function;;molecular_function;;molecular_function;;molecular_function;;	BP:isoprenoid biosynthetic process;;CC:membrane;;MF:monooxygenase activity;;MF:oxidoreductase activity, acting on paired donors, with incorporation or reduction of molecular oxygen;;MF:heme binding;;MF:iron ion binding;;	------	------	------	------
SMILT004772.1	up	GO:0005634;;GO:0003700;;GO:0043565	cellular_component;;molecular_function;;molecular_function;;	CC:nucleus;;MF:transcription factor activity, sequence-specific DNA binding;;MF:sequence-specific DNA binding;;	------	------	------	------
SMILT027361.1	up	GO:0016020	cellular_component;;	CC:membrane;;	------	------	------	------
SMILT015616.1	up	GO:0016020	cellular_component;;	CC:membrane;;	------	------	------	------
SMILT024607.1	up	GO:0016020	cellular_component;;	CC:membrane;;	K17278	PGRMC1_2	------	------
SMILT020163.1	up	------	------	------	------	------	------	------
SMILT012143.1	up	------	------	------	------	------	------	------
SMILT024348.1	up	GO:0005634;;GO:0046872;;GO:0003677	cellular_component;;molecular_function;;molecular_function;;	CC:nucleus;;MF:metal ion binding;;MF:DNA binding;;	------	------	------	------
SMILT010431.1	up	------	------	------	------	------	------	------
SMILT029790.1	up	GO:0016020;;GO:0003924;;GO:0003925;;GO:0005525	cellular_component;;molecular_function;;molecular_function;;molecular_function;;	CC:membrane;;MF:GTPase activity;;MF:obsolete small monomeric GTPase activity;;MF:GTP binding;;	K07901	RAB8A, MEL	map04144	Endocytosis
SMILT032167.1	up	------	------	------	------	------	------	------
SMILT033448.1	up	------	------	------	------	------	------	------
SMILT032387.1	up	GO:0006406;;GO:0006397;;GO:0000347	biological_process;;biological_process;;cellular_component;;	BP:mRNA export from nucleus;;BP:mRNA processing;;CC:THO complex;;	K12879	THOC2	map03013;;map03040	Nucleocytoplasmic transport;;Spliceosome
SMILT008917.1	up	------	------	------	------	------	------	------
SMILT010895.1	up	GO:0016310;;GO:0004674;;GO:0005524	biological_process;;molecular_function;;molecular_function;;	BP:phosphorylation;;MF:protein serine/threonine kinase activity;;MF:ATP binding;;	------	------	------	------
SMILT022025.1	up	GO:0016020	cellular_component;;	CC:membrane;;	K14012	NSFL1C, UBX1, SHP1	map04141	Protein processing in endoplasmic reticulum
SMILT015478.1	up	GO:0000139;;GO:0016757	cellular_component;;molecular_function;;	CC:Golgi membrane;;MF:transferase activity, transferring glycosyl groups;;	K20888	MUR3	------	------
SMILT004178.1	up	------	------	------	------	------	------	------
SMILT003037.1	up	GO:0006952;;GO:0006351;;GO:0005634;;GO:0003700;;GO:0003677	biological_process;;biological_process;;cellular_component;;molecular_function;;molecular_function;;	BP:defense response;;BP:transcription, DNA-templated;;CC:nucleus;;MF:transcription factor activity, sequence-specific DNA binding;;MF:DNA binding;;	K09285	OVM, ANT	------	------
SMILT029314.1	up	GO:0051536;;GO:0005509	molecular_function;;molecular_function;;	MF:iron-sulfur cluster binding;;MF:calcium ion binding;;	------	------	------	------
SMILT033015.1	up	GO:0016020	cellular_component;;	CC:membrane;;	------	------	------	------
SMILT031265.1	up	GO:0016042;;GO:0005773;;GO:0016298;;GO:0045735	biological_process;;cellular_component;;molecular_function;;molecular_function;;	BP:lipid catabolic process;;CC:vacuole;;MF:lipase activity;;MF:nutrient reservoir activity;;	------	------	------	------
SMILT009114.1	up	------	------	------	K13528	MED20	------	------
SMILT018822.1	up	GO:0006950;;GO:0140662;;GO:0005524	biological_process;;deleted;;molecular_function;;	BP:response to stress;;BP:old GO;;MF:ATP binding;;	K03283	HSPA1_6_8	map04144;;map04141;;map03040	Endocytosis;;Protein processing in endoplasmic reticulum;;Spliceosome
SMILT011189.1	up	GO:0016310;;GO:0006094;;GO:0004612;;GO:0016301;;GO:0005524	biological_process;;biological_process;;molecular_function;;molecular_function;;molecular_function;;	BP:phosphorylation;;BP:gluconeogenesis;;MF:phosphoenolpyruvate carboxykinas;;MF:kinase activity;;MF:ATP binding;;	K01610	pckA	map00020;;map00010;;map00620;;map00710	Citrate cycle (TCA cycle);;Glycolysis / Gluconeogenesis;;Pyruvate metabolism;;Carbon fixation in photosynthetic organisms
SMILT019041.1	up	GO:0003333;;GO:0006865;;GO:0016020;;GO:0015172	biological_process;;biological_process;;cellular_component;;molecular_function;;	BP:amino acid transmembrane transport;;BP:amino acid transport;;CC:membrane;;MF:acidic amino acid transmembrane transporter activity;;	K26385	LHT	------	------
SMILT000557.1	up	------	------	------	------	------	------	------
SMILT024289.1	up	GO:0016020;;GO:0009055	cellular_component;;molecular_function;;	CC:membrane;;MF:electron carrier activity;;	------	------	------	------
SMILT014254.1	up	------	------	------	------	------	------	------
SMILT005132.1	up	------	------	------	------	------	------	------
SMILT006886.1	up	GO:0050832;;GO:0005886	biological_process;;cellular_component;;	BP:defense response to fungus;;CC:plasma membrane;;	K13466	EIX1_2	map04626	Plant-pathogen interaction
SMILT019369.1	up	------	------	------	------	------	------	------
SMILT019718.1	up	GO:0016020;;GO:0043231;;GO:0046872;;GO:0020037	cellular_component;;cellular_component;;molecular_function;;molecular_function;;	CC:membrane;;CC:intracellular membrane-bounded organelle;;MF:metal ion binding;;MF:heme binding;;	K23490	CYB5	------	------
SMILT021020.1	up	GO:0016020;;GO:0008195	cellular_component;;molecular_function;;	CC:membrane;;MF:phosphatidate phosphatase activity;;	------	------	------	------
SMILT025086.1	up	GO:0099402;;GO:0005634;;GO:0003700;;GO:0003677	biological_process;;cellular_component;;molecular_function;;molecular_function;;	BP:plant organ development;;CC:nucleus;;MF:transcription factor activity, sequence-specific DNA binding;;MF:DNA binding;;	------	------	------	------
SMILT011266.1	up	------	------	------	------	------	------	------
SMILT025558.1	up	GO:0016192;;GO:0005794;;GO:0016020;;GO:0005783	biological_process;;cellular_component;;cellular_component;;cellular_component;;	BP:vesicle-mediated transport;;CC:Golgi apparatus;;CC:membrane;;CC:endoplasmic reticulum;;	K20359	RABAC1, PRAF1	------	------
SMILT023042.1	up	GO:0005992;;GO:0004805	biological_process;;molecular_function;;	BP:trehalose biosynthetic process;;MF:trehalose-phosphatase activity;;	K01087	otsB	map00500	Starch and sucrose metabolism
SMILT021930.1	up	GO:0016020	cellular_component;;	CC:membrane;;	------	------	------	------
SMILT005238.1	up	GO:0031348;;GO:0030150;;GO:0005744	biological_process;;biological_process;;cellular_component;;	BP:negative regulation of defense response;;BP:protein import into mitochondrial matrix;;CC:mitochondrial inner membrane presequence translocase complex;;	K17805	PAM16, TIM16	------	------
SMILT026922.1	up	GO:0016020;;GO:0110165;;GO:0005774;;GO:0003779	cellular_component;;cellular_component;;cellular_component;;molecular_function;;	CC:membrane;;CC:cellular anatomical entity;;CC:vacuolar membrane;;MF:actin binding;;	------	------	------	------
SMILT007056.1	up	GO:0016114;;GO:0016020;;GO:0004497;;GO:0016705;;GO:0020037;;GO:0016712;;GO:0005506	biological_process;;cellular_component;;molecular_function;;molecular_function;;molecular_function;;molecular_function;;molecular_function;;	BP:terpenoid biosynthetic process;;CC:membrane;;MF:monooxygenase activity;;MF:oxidoreductase activity, acting on paired donors, with incorporation or reduction of molecular oxygen;;MF:heme binding;;MF:oxidoreductase activity, acting on paired donors, with incorporation or reduction of molecular oxygen, reduced flavin or flavoprotein as one donor, and incorporation of one atom of oxygen;;MF:iron i…	K20619	CYP78A	------	------
SMILT012710.1	up	GO:0006952;;GO:0051707;;GO:0043531	biological_process;;biological_process;;molecular_function;;	BP:defense response;;BP:response to other organism;;MF:ADP binding;;	------	------	------	------
SMILT012605.1	up	GO:0016310;;GO:0050832;;GO:0016020;;GO:0016301;;GO:0004674;;GO:0005524;;GO:0042803	biological_process;;biological_process;;cellular_component;;molecular_function;;molecular_function;;molecular_function;;molecular_function;;	BP:phosphorylation;;BP:defense response to fungus;;CC:membrane;;MF:kinase activity;;MF:protein serine/threonine kinase activity;;MF:ATP binding;;MF:protein homodimerization activity;;	------	------	------	------
SMILT019615.1	up	GO:0016020	cellular_component;;	CC:membrane;;	------	------	------	------
SMILT022936.1	up	------	------	------	------	------	------	------
SMILT017380.1	up	GO:0016567;;GO:0036297;;GO:0005634;;GO:0004842	biological_process;;biological_process;;cellular_component;;molecular_function;;	BP:protein ubiquitination;;BP:interstrand cross-link repair;;CC:nucleus;;MF:ubiquitin-protein transferase activity;;	K15691	RFWD3	------	------
SMILT030350.1	up	GO:0005524;;GO:0004672	molecular_function;;molecular_function;;	MF:ATP binding;;MF:protein kinase activity;;	------	------	------	------
SMILT002467.1	up	GO:0016310;;GO:0016301	biological_process;;molecular_function;;	BP:phosphorylation;;MF:kinase activity;;	------	------	------	------
SMILT032182.1	up	GO:0006508;;GO:0008240;;GO:0004252	biological_process;;molecular_function;;molecular_function;;	BP:proteolysis;;MF:tripeptidyl-peptidase activity;;MF:serine-type endopeptidase activity;;	------	------	------	------
SMILT028810.1	up	GO:0016020;;GO:0009570;;GO:0070300;;GO:0008526;;GO:1901981	cellular_component;;cellular_component;;molecular_function;;molecular_function;;molecular_function;;	CC:membrane;;CC:chloroplast stroma;;MF:phosphatidic acid binding;;MF:phosphatidylinositol transporter activity;;MF:phosphatidylinositol phosphate binding;;	------	------	------	------
SMILT008991.1	up	GO:0016310;;GO:0004674;;GO:0005524	biological_process;;molecular_function;;molecular_function;;	BP:phosphorylation;;MF:protein serine/threonine kinase activity;;MF:ATP binding;;	------	------	------	------
SMILT010847.1	up	GO:0005524;;GO:0004672	molecular_function;;molecular_function;;	MF:ATP binding;;MF:protein kinase activity;;	------	------	------	------
SMILT008041.1	up	GO:0006139;;GO:0016020;;GO:0008408;;GO:0016740;;GO:0003676	biological_process;;cellular_component;;molecular_function;;molecular_function;;molecular_function;;	BP:nucleobase-containing compound metabolic process;;CC:membrane;;MF:3'-5' exonuclease activity;;MF:transferase activity;;MF:nucleic acid binding;;	------	------	------	------
SMILT005853.1	up	GO:0006887;;GO:0006099;;GO:0006097;;GO:0000145;;GO:0009514;;GO:0046872;;GO:0004451	biological_process;;biological_process;;biological_process;;cellular_component;;cellular_component;;molecular_function;;molecular_function;;	BP:exocytosis;;BP:tricarboxylic acid cycle;;BP:glyoxylate cycle;;CC:exocyst;;CC:glyoxysome;;MF:metal ion binding;;MF:isocitrate lyase activity;;	K01637	E4.1.3.1, aceA	map00630	Glyoxylate and dicarboxylate metabolism
SMILT009781.1	up	GO:0006817;;GO:0009611;;GO:0016020;;GO:0090406;;GO:0008515;;GO:0022857	biological_process;;biological_process;;cellular_component;;cellular_component;;molecular_function;;molecular_function;;	BP:phosphate ion transport;;BP:response to wounding;;CC:membrane;;CC:pollen tube;;MF:sucrose transmembrane transporter activity;;MF:transmembrane transporter activity;;	K15378	SLC45A1_2_4	------	------
SMILT010229.1	up	GO:0016310;;GO:0004674;;GO:0005524	biological_process;;molecular_function;;molecular_function;;	BP:phosphorylation;;MF:protein serine/threonine kinase activity;;MF:ATP binding;;	------	------	------	------
SMILT016477.1	up	GO:0006817;;GO:0016020	biological_process;;cellular_component;;	BP:phosphate ion transport;;CC:membrane;;	------	------	------	------
SMILT028557.1	up	GO:0009805;;GO:0002238;;GO:0046872;;GO:0050590	biological_process;;biological_process;;molecular_function;;molecular_function;;	BP:coumarin biosynthetic process;;BP:response to molecule of fungal origin;;MF:metal ion binding;;MF:desacetoxyvindoline 4-hydroxylase activity;;	------	------	------	------
SMILT005539.1	up	GO:0007166	biological_process;;	BP:cell surface receptor signaling pathway;;	------	------	------	------
SMILT014294.1	up	GO:0050832;;GO:0006952;;GO:0005576;;GO:0005886	biological_process;;biological_process;;cellular_component;;cellular_component;;	BP:defense response to fungus;;BP:defense response;;CC:extracellular region;;CC:plasma membrane;;	------	------	------	------
SMILT027117.1	up	------	------	------	------	------	------	------
SMILT027723.1	up	GO:0016310;;GO:0016020;;GO:0005886;;GO:0004674;;GO:0005524	biological_process;;cellular_component;;cellular_component;;molecular_function;;molecular_function;;	BP:phosphorylation;;CC:membrane;;CC:plasma membrane;;MF:protein serine/threonine kinase activity;;MF:ATP binding;;	------	------	------	------
SMILT000686.1	up	GO:0006995;;GO:0006970;;GO:0016020	biological_process;;biological_process;;cellular_component;;	BP:cellular response to nitrogen starvation;;BP:response to osmotic stress;;CC:membrane;;	------	------	------	------
SMILT016019.1	up	------	------	------	------	------	------	------
SMILT020669.1	up	GO:0007049;;GO:0051301;;GO:0005737;;GO:0016020;;GO:0008289	biological_process;;biological_process;;cellular_component;;cellular_component;;molecular_function;;	BP:cell cycle;;BP:cell division;;CC:cytoplasm;;CC:membrane;;MF:lipid binding;;	K19996	SFH5	------	------
SMILT015423.1	up	GO:0006355;;GO:0005634;;GO:0046983	biological_process;;cellular_component;;molecular_function;;	BP:regulation of transcription, DNA-templated;;CC:nucleus;;MF:protein dimerization activity;;	------	------	------	------
SMILT012036.1	up	------	------	------	------	------	------	------
SMILT002058.1	up	GO:0016114;;GO:0016020;;GO:0005506;;GO:0020037;;GO:0016712	biological_process;;cellular_component;;molecular_function;;molecular_function;;molecular_function;;	BP:terpenoid biosynthetic process;;CC:membrane;;MF:iron ion binding;;MF:heme binding;;MF:oxidoreductase activity, acting on paired donors, with incorporation or reduction of molecular oxygen, reduced flavin or flavoprotein as one donor, and incorporation of one atom of oxygen;;	------	------	------	------
SMILT021169.1	up	GO:0016310;;GO:0004674;;GO:0005524	biological_process;;molecular_function;;molecular_function;;	BP:phosphorylation;;MF:protein serine/threonine kinase activity;;MF:ATP binding;;	------	------	------	------
SMILT023098.1	up	GO:0016020	cellular_component;;	CC:membrane;;	------	------	------	------
SMILT001958.1	up	GO:0009086;;GO:0032259;;GO:0008168;;GO:0008270	biological_process;;biological_process;;molecular_function;;molecular_function;;	BP:methionine biosynthetic process;;BP:methylation;;MF:methyltransferase activity;;MF:zinc ion binding;;	K00547	mmuM, BHMT2	map00270	Cysteine and methionine metabolism
SMILT030955.1	up	------	------	------	------	------	------	------
SMILT009269.1	up	------	------	------	------	------	------	------
SMILT025519.1	up	GO:0045944;;GO:0006351;;GO:0005634;;GO:0003700;;GO:0000977;;GO:0046983	biological_process;;biological_process;;cellular_component;;molecular_function;;molecular_function;;molecular_function;;	BP:positive regulation of transcription from RNA polymerase II promoter;;BP:transcription, DNA-templated;;CC:nucleus;;MF:transcription factor activity, sequence-specific DNA binding;;MF:RNA polymerase II regulatory region sequence-specific DNA binding;;MF:protein dimerization activity;;	------	------	------	------
SMILT006758.1	up	GO:0006508;;GO:0046872;;GO:0004222	biological_process;;molecular_function;;molecular_function;;	BP:proteolysis;;MF:metal ion binding;;MF:metalloendopeptidase activity;;	K01414	prlC	------	------
SMILT012556.1	up	GO:0016787;;GO:0106435	molecular_function;;deleted;;	MF:hydrolase activity;;MF:old GO;;	------	------	------	------
SMILT032484.1	up	GO:0006952;;GO:0016310;;GO:0050832;;GO:0051707;;GO:0016020;;GO:0005886;;GO:0004674;;GO:0004672;;GO:0005524	biological_process;;biological_process;;biological_process;;biological_process;;cellular_component;;cellular_component;;molecular_function;;molecular_function;;molecular_function;;	BP:defense response;;BP:phosphorylation;;BP:defense response to fungus;;BP:response to other organism;;CC:membrane;;CC:plasma membrane;;MF:protein serine/threonine kinase activity;;MF:protein kinase activity;;MF:ATP binding;;	------	------	------	------
SMILT009464.1	up	GO:0016020	cellular_component;;	CC:membrane;;	------	------	------	------
SMILT019555.1	up	GO:0016114;;GO:0004497;;GO:0020037;;GO:0016705;;GO:0016712;;GO:0005506	biological_process;;molecular_function;;molecular_function;;molecular_function;;molecular_function;;molecular_function;;	BP:terpenoid biosynthetic process;;MF:monooxygenase activity;;MF:heme binding;;MF:oxidoreductase activity, acting on paired donors, with incorporation or reduction of molecular oxygen;;MF:oxidoreductase activity, acting on paired donors, with incorporation or reduction of molecular oxygen, reduced flavin or flavoprotein as one donor, and incorporation of one atom of oxygen;;MF:iron ion binding;;	------	------	------	------
SMILT016998.1	up	GO:0006355;;GO:0005634;;GO:0046983;;GO:0003677	biological_process;;cellular_component;;molecular_function;;molecular_function;;	BP:regulation of transcription, DNA-templated;;CC:nucleus;;MF:protein dimerization activity;;MF:DNA binding;;	------	------	------	------
SMILT012767.1	up	GO:0010215;;GO:0016020	biological_process;;cellular_component;;	BP:cellulose microfibril organization;;CC:membrane;;	------	------	------	------
SMILT031308.1	up	GO:0016020;;GO:0102751;;GO:0008466	cellular_component;;molecular_function;;molecular_function;;	CC:membrane;;MF:UDP-alpha-D-glucos;;MF:glycogenin glucosyltransferase activity;;	------	------	------	------
SMILT001067.1	up	------	------	------	------	------	------	------
SMILT001353.1	up	GO:0004722	molecular_function;;	MF:protein serine/threonine phosphatase activity;;	------	------	------	------
SMILT001048.1	up	GO:0016020;;GO:0016787;;GO:0016746	cellular_component;;molecular_function;;molecular_function;;	CC:membrane;;MF:hydrolase activity;;MF:transferase activity, transferring acyl groups;;	------	------	------	------
SMILT018532.1	up	GO:0016114;;GO:0016020;;GO:0004497;;GO:0016705;;GO:0020037;;GO:0016712;;GO:0005506	biological_process;;cellular_component;;molecular_function;;molecular_function;;molecular_function;;molecular_function;;molecular_function;;	BP:terpenoid biosynthetic process;;CC:membrane;;MF:monooxygenase activity;;MF:oxidoreductase activity, acting on paired donors, with incorporation or reduction of molecular oxygen;;MF:heme binding;;MF:oxidoreductase activity, acting on paired donors, with incorporation or reduction of molecular oxygen, reduced flavin or flavoprotein as one donor, and incorporation of one atom of oxygen;;MF:iron i…	------	------	------	------
SMILT007741.1	up	GO:0016310;;GO:0004674;;GO:0005524;;GO:0004672	biological_process;;molecular_function;;molecular_function;;molecular_function;;	BP:phosphorylation;;MF:protein serine/threonine kinase activity;;MF:ATP binding;;MF:protein kinase activity;;	------	------	------	------
SMILT008010.1	up	------	------	------	------	------	------	------
SMILT030952.1	up	------	------	------	------	------	------	------
SMILT003869.1	up	GO:0005669;;GO:0046982	cellular_component;;molecular_function;;	CC:transcription factor TFIID complex;;MF:protein heterodimerization activity;;	K14649	TAF8	map03022	Basal transcription factors
SMILT008714.1	up	GO:0006383;;GO:0005666;;GO:0003677	biological_process;;cellular_component;;molecular_function;;	BP:transcription from RNA polymerase III promoter;;CC:DNA-directed RNA polymerase III complex;;MF:DNA binding;;	K03026	RPC4, POLR3D	map03020	RNA polymerase
SMILT005878.1	up	GO:0005509	molecular_function;;	MF:calcium ion binding;;	K24345	KIC	------	------
SMILT013209.1	up	GO:0042546;;GO:0071555;;GO:0010411;;GO:0048046;;GO:0016762;;GO:0004553	biological_process;;biological_process;;biological_process;;cellular_component;;molecular_function;;molecular_function;;	BP:cell wall biogenesis;;BP:cell wall organization;;BP:xyloglucan metabolic process;;CC:apoplast;;MF:xylogluca;;MF:hydrolase activity, hydrolyzing O-glycosyl compounds;;	K08235	E2.4.1.207	------	------
SMILT015644.1	up	GO:0004866	molecular_function;;	MF:endopeptidase inhibitor activity;;	------	------	------	------
SMILT022316.1	up	GO:0016874;;GO:0008270	molecular_function;;molecular_function;;	MF:ligase activity;;MF:zinc ion binding;;	------	------	------	------
SMILT016163.1	up	GO:1900150	biological_process;;	BP:regulation of defense response to fungus;;	------	------	------	------
SMILT010727.1	up	GO:0016491	molecular_function;;	MF:oxidoreductase activity;;	------	------	------	------
SMILT003165.1	up	GO:0006720	biological_process;;	BP:isoprenoid metabolic process;;	------	------	------	------
SMILT023253.1	up	GO:0016114;;GO:0005506;;GO:0020037;;GO:0016712	biological_process;;molecular_function;;molecular_function;;molecular_function;;	BP:terpenoid biosynthetic process;;MF:iron ion binding;;MF:heme binding;;MF:oxidoreductase activity, acting on paired donors, with incorporation or reduction of molecular oxygen, reduced flavin or flavoprotein as one donor, and incorporation of one atom of oxygen;;	------	------	------	------
SMILT009002.1	up	GO:0016567;;GO:0005634;;GO:0004842	biological_process;;cellular_component;;molecular_function;;	BP:protein ubiquitination;;CC:nucleus;;MF:ubiquitin-protein transferase activity;;	K16278	HOS1	------	------
SMILT025968.1	up	------	------	------	K06911	PIR	------	------
SMILT021473.1	up	GO:0006508;;GO:0009820;;GO:0016020;;GO:0005576;;GO:0004185	biological_process;;biological_process;;cellular_component;;cellular_component;;molecular_function;;	BP:proteolysis;;BP:alkaloid metabolic process;;CC:membrane;;CC:extracellular region;;MF:serine-type carboxypeptidase activity;;	K16297	SCPL-II	------	------
SMILT005089.1	up	GO:0016192;;GO:0016020;;GO:0005783	biological_process;;cellular_component;;cellular_component;;	BP:vesicle-mediated transport;;CC:membrane;;CC:endoplasmic reticulum;;	K20359	RABAC1, PRAF1	------	------
SMILT002828.1	up	GO:0006021;;GO:0008654;;GO:0005737;;GO:0004512	biological_process;;biological_process;;cellular_component;;molecular_function;;	BP:inositol biosynthetic process;;BP:phospholipid biosynthetic process;;CC:cytoplasm;;MF:inositol-3-phosphate synthase activity;;	K01858	INO1, ISYNA1	map00562	Inositol phosphate metabolism
SMILT025661.1	up	GO:0098542;;GO:0016887;;GO:0043531	biological_process;;molecular_function;;molecular_function;;	BP:defense response to other organism;;MF:ATPase activity;;MF:ADP binding;;	------	------	------	------
SMILT024768.1	up	GO:0009737	biological_process;;	BP:response to abscisic acid;;	------	------	------	------
SMILT020688.1	up	GO:0016020;;GO:0005811;;GO:0102196;;GO:0072582;;GO:0004303;;GO:0070524;;GO:0016491	cellular_component;;cellular_component;;molecular_function;;molecular_function;;molecular_function;;molecular_function;;molecular_function;;	CC:membrane;;CC:lipid particle;;MF:cortisol dehydrogenase activity;;MF:17-beta-hydroxysteroid dehydrogenas;;MF:estradiol 17-beta-dehydrogenase activity;;MF:11-beta-hydroxysteroid dehydrogenas;;MF:oxidoreductase activity;;	K22418	HSD1	------	------
SMILT025440.1	up	GO:0006952;;GO:0006351;;GO:0005634;;GO:0003700;;GO:0003677	biological_process;;biological_process;;cellular_component;;molecular_function;;molecular_function;;	BP:defense response;;BP:transcription, DNA-templated;;CC:nucleus;;MF:transcription factor activity, sequence-specific DNA binding;;MF:DNA binding;;	------	------	------	------
SMILT015708.1	up	GO:0010047;;GO:0045490;;GO:0005975;;GO:0009901;;GO:0004650	biological_process;;biological_process;;biological_process;;biological_process;;molecular_function;;	BP:fruit dehiscence;;BP:pectin catabolic process;;BP:carbohydrate metabolic process;;BP:anther dehiscence;;MF:polygalacturonase activity;;	K01184	E3.2.1.15	map00040	Pentose and glucuronate interconversions
SMILT032650.1	up	GO:0006952;;GO:0006351;;GO:0009873;;GO:0005634;;GO:0003700;;GO:0003677	biological_process;;biological_process;;biological_process;;cellular_component;;molecular_function;;molecular_function;;	BP:defense response;;BP:transcription, DNA-templated;;BP:ethylene-activated signaling pathway;;CC:nucleus;;MF:transcription factor activity, sequence-specific DNA binding;;MF:DNA binding;;	------	------	------	------
SMILT024812.1	up	GO:2000022;;GO:0009611;;GO:0031347;;GO:0005634	biological_process;;biological_process;;biological_process;;cellular_component;;	BP:regulation of jasmonic acid mediated signaling pathway;;BP:response to wounding;;BP:regulation of defense response;;CC:nucleus;;	K13464	JAZ	map04075	Plant hormone signal transduction
SMILT000514.1	up	------	------	------	------	------	------	------
SMILT027383.1	up	GO:0006749;;GO:0042221;;GO:0005737;;GO:0005829;;GO:0004364;;GO:0043295	biological_process;;biological_process;;cellular_component;;cellular_component;;molecular_function;;molecular_function;;	BP:glutathione metabolic process;;BP:response to chemical;;CC:cytoplasm;;CC:cytosol;;MF:glutathione transferase activity;;MF:glutathione binding;;	K00799	GST, gst	map00480	Glutathione metabolism
SMILT005521.1	up	GO:0015031;;GO:0003924;;GO:0005525	biological_process;;molecular_function;;molecular_function;;	BP:protein transport;;MF:GTPase activity;;MF:GTP binding;;	K07955	ARL8	------	------
SMILT000522.1	up	GO:0035999;;GO:0019264;;GO:0032259;;GO:0004372;;GO:0030170;;GO:0008168	biological_process;;biological_process;;biological_process;;molecular_function;;molecular_function;;molecular_function;;	BP:tetrahydrofolate interconversion;;BP:glycine biosynthetic process from serine;;BP:methylation;;MF:glycine hydroxymethyltransferase activity;;MF:pyridoxal phosphate binding;;MF:methyltransferase activity;;	K00600	glyA, SHMT	map00460;;map00630;;map00670;;map00260;;map01240	Cyanoamino acid metabolism;;Glyoxylate and dicarboxylate metabolism;;One carbon pool by folate;;Glycine, serine and threonine metabolism;;Biosynthesis of cofactors
SMILT000038.1	up	GO:0008643;;GO:0016020	biological_process;;cellular_component;;	BP:carbohydrate transport;;CC:membrane;;	K26224	URGT	------	------
SMILT019358.1	up	GO:0006412;;GO:1990904;;GO:0005840;;GO:0003735	biological_process;;cellular_component;;cellular_component;;molecular_function;;	BP:translation;;CC:ribonucleoprotein complex;;CC:ribosome;;MF:structural constituent of ribosome;;	K02970	RP-S21, MRPS21, rpsU	map03010	Ribosome
SMILT017876.1	up	GO:0006508;;GO:0000381;;GO:0004190	biological_process;;biological_process;;molecular_function;;	BP:proteolysis;;BP:regulation of alternative mRNA splicing, via spliceosome;;MF:aspartic-type endopeptidase activity;;	------	------	------	------
SMILT012825.1	up	GO:0046148;;GO:0046872;;GO:0004097	biological_process;;molecular_function;;molecular_function;;	BP:pigment biosynthetic process;;MF:metal ion binding;;MF:catechol oxidase activity;;	K00422	E1.10.3.1	map00950;;map00350	Isoquinoline alkaloid biosynthesis;;Tyrosine metabolism
SMILT017804.1	up	------	------	------	------	------	------	------
SMILT023622.1	up	GO:0006355;;GO:0005634;;GO:0003700;;GO:0000976	biological_process;;cellular_component;;molecular_function;;molecular_function;;	BP:regulation of transcription, DNA-templated;;CC:nucleus;;MF:transcription factor activity, sequence-specific DNA binding;;MF:transcription regulatory region sequence-specific DNA binding;;	------	------	------	------
SMILT021969.1	up	GO:0006542;;GO:0004356;;GO:0016787	biological_process;;molecular_function;;molecular_function;;	BP:glutamine biosynthetic process;;MF:glutamate-ammonia ligase activity;;MF:hydrolase activity;;	------	------	------	------
SMILT001383.1	up	GO:0016491	molecular_function;;	MF:oxidoreductase activity;;	------	------	------	------
SMILT013066.1	up	GO:0002238;;GO:0009805;;GO:0044550;;GO:1901360;;GO:0016706;;GO:0046872	biological_process;;biological_process;;biological_process;;biological_process;;molecular_function;;molecular_function;;	BP:response to molecule of fungal origin;;BP:coumarin biosynthetic process;;BP:secondary metabolite biosynthetic process;;BP:organic cyclic compound metabolic process;;MF:oxidoreductase activity, acting on paired donors, with incorporation or reduction of molecular oxygen, 2-oxoglutarate as one donor, and incorporation of one atom each of oxygen into both donors;;MF:metal ion binding;;	K24028	DMR6, DLO	------	------
SMILT032800.1	up	------	------	------	K13429	CERK1	map04626	Plant-pathogen interaction
SMILT006009.1	up	GO:0008194	molecular_function;;	MF:UDP-glycosyltransferase activity;;	------	------	------	------
SMILT019705.1	up	GO:0006888;;GO:0042147;;GO:0005829;;GO:0016020;;GO:0000139	biological_process;;biological_process;;cellular_component;;cellular_component;;cellular_component;;	BP:ER to Golgi vesicle-mediated transport;;BP:retrograde transport, endosome to Golgi;;CC:cytosol;;CC:membrane;;CC:Golgi membrane;;	K26683	GOLT1, GOT1	------	------
SMILT022513.1	up	GO:0046872;;GO:0016702	molecular_function;;molecular_function;;	MF:metal ion binding;;MF:oxidoreductase activity, acting on single donors with incorporation of molecular oxygen, incorporation of two atoms of oxygen;;	K09840	NCED	map00906	Carotenoid biosynthesis
SMILT002891.1	up	GO:0005634;;GO:0003700;;GO:0046872;;GO:0003677	cellular_component;;molecular_function;;molecular_function;;molecular_function;;	CC:nucleus;;MF:transcription factor activity, sequence-specific DNA binding;;MF:metal ion binding;;MF:DNA binding;;	------	------	------	------
SMILT011162.1	up	GO:1990961;;GO:0016020;;GO:0015297;;GO:0022857;;GO:0042910	biological_process;;cellular_component;;molecular_function;;molecular_function;;molecular_function;;	BP:drug transmembrane export;;CC:membrane;;MF:antiporter activity;;MF:transmembrane transporter activity;;MF:xenobiotic transporter activity;;	K03327	SLC47A, MATE, DTX	------	------
SMILT023000.1	up	------	------	------	------	------	------	------
SMILT012570.1	up	GO:1905642;;GO:0003682;;GO:0003723	biological_process;;molecular_function;;molecular_function;;	BP:negative regulation of DNA methylation;;MF:chromatin binding;;MF:RNA binding;;	------	------	------	------
SMILT003643.1	up	GO:0016020	cellular_component;;	CC:membrane;;	------	------	------	------
SMILT003012.1	up	GO:0006865;;GO:0009734;;GO:0003333;;GO:0016020;;GO:0015293;;GO:0015171	biological_process;;biological_process;;biological_process;;cellular_component;;molecular_function;;molecular_function;;	BP:amino acid transport;;BP:auxin-activated signaling pathway;;BP:amino acid transmembrane transport;;CC:membrane;;MF:symporter activity;;MF:amino acid transmembrane transporter activity;;	K24917	AAP	------	------
SMILT010956.1	up	GO:0098661;;GO:0016020;;GO:0008509;;GO:0008271	biological_process;;cellular_component;;molecular_function;;molecular_function;;	BP:inorganic anion transmembrane transport;;CC:membrane;;MF:anion transmembrane transporter activity;;MF:secondary active sulfate transmembrane transporter activity;;	K18059	SULTR4	------	------
SMILT011961.1	up	GO:0008270	molecular_function;;	MF:zinc ion binding;;	------	------	------	------
SMILT020046.1	up	GO:0016020;;GO:0016798;;GO:0004566	cellular_component;;molecular_function;;molecular_function;;	CC:membrane;;MF:hydrolase activity, acting on glycosyl bonds;;MF:beta-glucuronidase activity;;	K07964	HPSE	map00531	Glycosaminoglycan degradation
SMILT003618.1	up	------	------	------	K09422	MYBP	------	------
SMILT013456.1	up	------	------	------	------	------	------	------
SMILT011017.1	up	GO:0016114;;GO:0004497;;GO:0020037;;GO:0016705;;GO:0016712;;GO:0005506	biological_process;;molecular_function;;molecular_function;;molecular_function;;molecular_function;;molecular_function;;	BP:terpenoid biosynthetic process;;MF:monooxygenase activity;;MF:heme binding;;MF:oxidoreductase activity, acting on paired donors, with incorporation or reduction of molecular oxygen;;MF:oxidoreductase activity, acting on paired donors, with incorporation or reduction of molecular oxygen, reduced flavin or flavoprotein as one donor, and incorporation of one atom of oxygen;;MF:iron ion binding;;	------	------	------	------
SMILT003346.1	up	GO:0010215;;GO:0016020	biological_process;;cellular_component;;	BP:cellulose microfibril organization;;CC:membrane;;	------	------	------	------
SMILT010558.1	up	GO:0006032	biological_process;;	BP:chitin catabolic process;;	------	------	------	------
SMILT009834.1	up	GO:0008942;;GO:0051537;;GO:0046872	molecular_function;;molecular_function;;molecular_function;;	MF:nitrite reductase [NA;;MF:2 iron, 2 sulfur cluster binding;;MF:metal ion binding;;	------	------	------	------
SMILT006623.1	up	------	------	------	------	------	------	------
SMILT033693.1	up	------	------	------	------	------	------	------
SMILT033063.1	up	GO:0080162;;GO:0009734;;GO:0016020	biological_process;;biological_process;;cellular_component;;	BP:intracellular auxin transport;;BP:auxin-activated signaling pathway;;CC:membrane;;	K24139	PILS, ECM3	------	------
SMILT028861.1	up	------	------	------	K14487	GH3	map04075	Plant hormone signal transduction
SMILT023484.1	up	GO:0006099;;GO:0003878;;GO:0016829;;GO:0000166	biological_process;;molecular_function;;molecular_function;;molecular_function;;	BP:tricarboxylic acid cycle;;MF:ATP citrate synthase activity;;MF:lyase activity;;MF:nucleotide binding;;	K01648	ACLY	map00020	Citrate cycle (TCA cycle)
SMILT002178.1	up	GO:0008289	molecular_function;;	MF:lipid binding;;	------	------	------	------
SMILT032256.1	up	GO:0045892;;GO:0007165;;GO:0005634	biological_process;;biological_process;;cellular_component;;	BP:negative regulation of transcription, DNA-templated;;BP:signal transduction;;CC:nucleus;;	------	------	------	------
SMILT014052.1	up	------	------	------	------	------	------	------
SMILT008660.1	up	GO:0006355;;GO:0005634;;GO:0046983	biological_process;;cellular_component;;molecular_function;;	BP:regulation of transcription, DNA-templated;;CC:nucleus;;MF:protein dimerization activity;;	------	------	------	------
SMILT013172.1	up	------	------	------	------	------	------	------
SMILT004435.1	up	------	------	------	------	------	------	------
SMILT009993.1	up	------	------	------	------	------	------	------
SMILT000563.1	up	GO:0006952;;GO:0050832;;GO:0006355;;GO:0051707;;GO:0005737;;GO:0005634;;GO:0005886;;GO:0005096;;GO:0046983	biological_process;;biological_process;;biological_process;;biological_process;;cellular_component;;cellular_component;;cellular_component;;molecular_function;;molecular_function;;	BP:defense response;;BP:defense response to fungus;;BP:regulation of transcription, DNA-templated;;BP:response to other organism;;CC:cytoplasm;;CC:nucleus;;CC:plasma membrane;;MF:GTPase activator activity;;MF:protein dimerization activity;;	------	------	------	------
SMILT021176.1	up	GO:1990961;;GO:0016020;;GO:0015297;;GO:0022857;;GO:0042910	biological_process;;cellular_component;;molecular_function;;molecular_function;;molecular_function;;	BP:drug transmembrane export;;CC:membrane;;MF:antiporter activity;;MF:transmembrane transporter activity;;MF:xenobiotic transporter activity;;	K03327	SLC47A, MATE, DTX	------	------
SMILT000422.1	up	GO:0009083;;GO:0005947;;GO:0016624	biological_process;;cellular_component;;molecular_function;;	BP:branched-chain amino acid catabolic process;;CC:mitochondrial alpha-ketoglutarate dehydrogenase complex;;MF:oxidoreductase activity, acting on the aldehyde or oxo group of donors, disulfide as acceptor;;	K00166	BCKDHA, bkdA1	map00785;;map00640;;map00280	Lipoic acid metabolism;;Propanoate metabolism;;Valine, leucine and isoleucine degradation
SMILT001151.1	up	------	------	------	------	------	------	------
SMILT028168.1	up	------	------	------	------	------	------	------
SMILT012043.1	up	------	------	------	------	------	------	------
SMILT026330.1	up	GO:0016567;;GO:0016020;;GO:0016740	biological_process;;cellular_component;;molecular_function;;	BP:protein ubiquitination;;CC:membrane;;MF:transferase activity;;	------	------	------	------
SMILT018269.1	up	------	------	------	------	------	------	------
SMILT010509.1	up	GO:0006888;;GO:0015031;;GO:0000325;;GO:0005886;;GO:0003924;;GO:0003925;;GO:0005525	biological_process;;biological_process;;cellular_component;;cellular_component;;molecular_function;;molecular_function;;molecular_function;;	BP:ER to Golgi vesicle-mediated transport;;BP:protein transport;;CC:plant-type vacuole;;CC:plasma membrane;;MF:GTPase activity;;MF:obsolete small monomeric GTPase activity;;MF:GTP binding;;	K07877	RAB2A	------	------
SMILT022495.1	up	------	------	------	------	------	------	------
SMILT021297.1	up	------	------	------	K22378	RNF181	------	------
SMILT025054.1	up	GO:0009699;;GO:0048046	biological_process;;cellular_component;;	BP:phenylpropanoid biosynthetic process;;CC:apoplast;;	------	------	------	------
SMILT010502.1	up	------	------	------	K16280	RGLG	------	------
SMILT026244.1	up	GO:0080188;;GO:0009381	biological_process;;molecular_function;;	BP:RNA-directed DNA methylation;;MF:excinuclease ABC activity;;	------	------	------	------
SMILT032907.1	up	GO:0015743;;GO:0055085;;GO:0016020	biological_process;;biological_process;;cellular_component;;	BP:malate transport;;BP:transmembrane transport;;CC:membrane;;	K25841	ALMT	------	------
SMILT027317.1	up	GO:0009970;;GO:0009873;;GO:0042762;;GO:0005634;;GO:0003700;;GO:0003677;;GO:0000976	biological_process;;biological_process;;biological_process;;cellular_component;;molecular_function;;molecular_function;;molecular_function;;	BP:cellular response to sulfate starvation;;BP:ethylene-activated signaling pathway;;BP:regulation of sulfur metabolic process;;CC:nucleus;;MF:transcription factor activity, sequence-specific DNA binding;;MF:DNA binding;;MF:transcription regulatory region sequence-specific DNA binding;;	K14514	EIN3	map04016;;map04075	MAPK signaling pathway - plant;;Plant hormone signal transduction
SMILT015256.1	up	GO:0019722;;GO:0016020;;GO:0019900;;GO:0005509	biological_process;;cellular_component;;molecular_function;;molecular_function;;	BP:calcium-mediated signaling;;CC:membrane;;MF:kinase binding;;MF:calcium ion binding;;	K06268	PPP3R, CNB	------	------
SMILT008647.1	up	GO:0009690;;GO:0019139;;GO:0071949;;GO:0016491	biological_process;;molecular_function;;molecular_function;;molecular_function;;	BP:cytokinin metabolic process;;MF:cytokinin dehydrogenase activity;;MF:FAD binding;;MF:oxidoreductase activity;;	K00279	CKX	map00908	Zeatin biosynthesis
SMILT018686.1	up	GO:0042545;;GO:0045490;;GO:0005576;;GO:0030599;;GO:0045330;;GO:0004857	biological_process;;biological_process;;cellular_component;;molecular_function;;molecular_function;;molecular_function;;	BP:cell wall modification;;BP:pectin catabolic process;;CC:extracellular region;;MF:pectinesterase activity;;MF:aspartyl esterase activity;;MF:enzyme inhibitor activity;;	K01051	E3.1.1.11	map00040	Pentose and glucuronate interconversions
SMILT032755.1	up	------	------	------	------	------	------	------
SMILT026267.1	up	GO:0016020	cellular_component;;	CC:membrane;;	------	------	------	------
SMILT003649.1	up	GO:0016020	cellular_component;;	CC:membrane;;	------	------	------	------
SMILT029036.1	up	GO:0016020	cellular_component;;	CC:membrane;;	------	------	------	------
SMILT020494.1	up	------	------	------	------	------	------	------
SMILT033022.1	up	------	------	------	------	------	------	------
SMILT008763.1	up	------	------	------	K13495	CISZOG	map00908	Zeatin biosynthesis
SMILT018104.1	up	GO:0016020;;GO:0004869	cellular_component;;molecular_function;;	CC:membrane;;MF:cysteine-type endopeptidase inhibitor activity;;	------	------	------	------
SMILT000490.1	up	------	------	------	------	------	------	------
SMILT005968.1	up	GO:0017018;;GO:0004722	molecular_function;;molecular_function;;	MF:myosin phosphatase activity;;MF:protein serine/threonine phosphatase activity;;	K17506	PPM1L, PP2CE	------	------
SMILT004863.1	up	GO:0005634;;GO:0003700;;GO:0043565	cellular_component;;molecular_function;;molecular_function;;	CC:nucleus;;MF:transcription factor activity, sequence-specific DNA binding;;MF:sequence-specific DNA binding;;	------	------	------	------
SMILT017895.1	up	GO:0016567;;GO:0016874;;GO:0061630	biological_process;;molecular_function;;molecular_function;;	BP:protein ubiquitination;;MF:ligase activity;;MF:ubiquitin protein ligase activity;;	------	------	------	------
SMILT004377.1	up	------	------	------	K08065	NFYB, HAP3	------	------
SMILT012347.1	up	------	------	------	K00799	GST, gst	map00480	Glutathione metabolism
SMILT032693.1	up	GO:0003677	molecular_function;;	MF:DNA binding;;	------	------	------	------
SMILT023102.1	up	GO:0016020	cellular_component;;	CC:membrane;;	------	------	------	------
SMILT025811.1	up	GO:0016310;;GO:0006970;;GO:0009507;;GO:0004674;;GO:0004672;;GO:0005524	biological_process;;biological_process;;cellular_component;;molecular_function;;molecular_function;;molecular_function;;	BP:phosphorylation;;BP:response to osmotic stress;;CC:chloroplast;;MF:protein serine/threonine kinase activity;;MF:protein kinase activity;;MF:ATP binding;;	------	------	------	------
SMILT032020.1	up	GO:0009098;;GO:0009507;;GO:0046872;;GO:0003852	biological_process;;cellular_component;;molecular_function;;molecular_function;;	BP:leucine biosynthetic process;;CC:chloroplast;;MF:metal ion binding;;MF:2-isopropylmalate synthase activity;;	K01649	leuA, IMS	map00620;;map00290	Pyruvate metabolism;;Valine, leucine and isoleucine biosynthesis
SMILT017182.1	up	GO:0006952;;GO:0005634;;GO:0003700;;GO:0043565	biological_process;;cellular_component;;molecular_function;;molecular_function;;	BP:defense response;;CC:nucleus;;MF:transcription factor activity, sequence-specific DNA binding;;MF:sequence-specific DNA binding;;	------	------	------	------
SMILT003694.1	up	------	------	------	------	------	------	------
SMILT026702.1	up	GO:2000022;;GO:0009611;;GO:0031347;;GO:0005634	biological_process;;biological_process;;biological_process;;cellular_component;;	BP:regulation of jasmonic acid mediated signaling pathway;;BP:response to wounding;;BP:regulation of defense response;;CC:nucleus;;	K13464	JAZ	map04075	Plant hormone signal transduction
SMILT000459.1	up	------	------	------	------	------	------	------
SMILT004382.1	up	GO:0005762	cellular_component;;	CC:mitochondrial large ribosomal subunit;;	------	------	------	------
SMILT027632.1	up	GO:0016310;;GO:0016020;;GO:0004674;;GO:0005524	biological_process;;cellular_component;;molecular_function;;molecular_function;;	BP:phosphorylation;;CC:membrane;;MF:protein serine/threonine kinase activity;;MF:ATP binding;;	------	------	------	------
SMILT014725.1	up	GO:0016310;;GO:0016020;;GO:0005524;;GO:0004672	biological_process;;cellular_component;;molecular_function;;molecular_function;;	BP:phosphorylation;;CC:membrane;;MF:ATP binding;;MF:protein kinase activity;;	------	------	------	------
SMILT004609.1	up	GO:0016310;;GO:0004674;;GO:0005524	biological_process;;molecular_function;;molecular_function;;	BP:phosphorylation;;MF:protein serine/threonine kinase activity;;MF:ATP binding;;	------	------	------	------
SMILT017742.1	up	------	------	------	------	------	------	------
SMILT014650.1	up	GO:0009698;;GO:0016020;;GO:0016405;;GO:0016207	biological_process;;cellular_component;;molecular_function;;molecular_function;;	BP:phenylpropanoid metabolic process;;CC:membrane;;MF:CoA-ligase activity;;MF:4-coumarate-CoA ligase activity;;	K10526	OPCL1	map00592	alpha-Linolenic acid metabolism
SMILT019233.1	up	GO:0016310;;GO:0004674;;GO:0005524	biological_process;;molecular_function;;molecular_function;;	BP:phosphorylation;;MF:protein serine/threonine kinase activity;;MF:ATP binding;;	------	------	------	------
SMILT007079.1	up	------	------	------	------	------	------	------
SMILT010195.1	up	GO:0006720	biological_process;;	BP:isoprenoid metabolic process;;	------	------	------	------
SMILT018374.1	up	------	------	------	------	------	------	------
SMILT018147.1	up	GO:0016020;;GO:0016846	cellular_component;;molecular_function;;	CC:membrane;;MF:carbon-sulfur lyase activity;;	------	------	------	------
SMILT025499.1	up	GO:0006720;;GO:0008270;;GO:0016616	biological_process;;molecular_function;;molecular_function;;	BP:isoprenoid metabolic process;;MF:zinc ion binding;;MF:oxidoreductase activity, acting on the CH-OH group of donors, NAD or NADP as acceptor;;	K23232	10HGO	map00902	Monoterpenoid biosynthesis
SMILT019792.1	up	GO:0016020	cellular_component;;	CC:membrane;;	------	------	------	------
SMILT016821.1	up	GO:0008270	molecular_function;;	MF:zinc ion binding;;	K21842	EFR3	------	------
SMILT003366.1	up	GO:0010315;;GO:0009734;;GO:0060918;;GO:0009926;;GO:0055085;;GO:0005783;;GO:0016020;;GO:0005886;;GO:0010329	biological_process;;biological_process;;biological_process;;biological_process;;biological_process;;cellular_component;;cellular_component;;cellular_component;;molecular_function;;	BP:auxin efflux;;BP:auxin-activated signaling pathway;;BP:auxin transport;;BP:auxin polar transport;;BP:transmembrane transport;;CC:endoplasmic reticulum;;CC:membrane;;CC:plasma membrane;;MF:auxin efflux transmembrane transporter activity;;	K13947	PIN	------	------
SMILT032671.1	up	------	------	------	------	------	------	------
SMILT018429.1	up	------	------	------	------	------	------	------
SMILT008463.1	up	GO:0006886;;GO:0016020;;GO:0005484;;GO:0030599	biological_process;;cellular_component;;molecular_function;;molecular_function;;	BP:intracellular protein transport;;CC:membrane;;MF:SNAP receptor activity;;MF:pectinesterase activity;;	K09523	DNAJC3	map04141	Protein processing in endoplasmic reticulum
SMILT000049.1	up	GO:0016020;;GO:0003700	cellular_component;;molecular_function;;	CC:membrane;;MF:transcription factor activity, sequence-specific DNA binding;;	------	------	------	------
SMILT018292.1	up	GO:0006888;;GO:0000139	biological_process;;cellular_component;;	BP:ER to Golgi vesicle-mediated transport;;CC:Golgi membrane;;	K22943	YIPF6	------	------
SMILT020775.1	up	GO:0005634;;GO:0003700;;GO:0043565	cellular_component;;molecular_function;;molecular_function;;	CC:nucleus;;MF:transcription factor activity, sequence-specific DNA binding;;MF:sequence-specific DNA binding;;	K13424	WRKY33	map04016;;map04626	MAPK signaling pathway - plant;;Plant-pathogen interaction
SMILT003750.1	up	GO:0005789	cellular_component;;	CC:endoplasmic reticulum membrane;;	K20723	RTN3	------	------
SMILT006243.1	up	GO:0048367;;GO:0006355;;GO:0043067;;GO:0010089;;GO:0003677	biological_process;;biological_process;;biological_process;;biological_process;;molecular_function;;	BP:shoot system development;;BP:regulation of transcription, DNA-templated;;BP:regulation of programmed cell death;;BP:xylem development;;MF:DNA binding;;	------	------	------	------
SMILT030535.1	up	GO:0006950;;GO:0016020;;GO:0016887;;GO:0005524	biological_process;;cellular_component;;molecular_function;;molecular_function;;	BP:response to stress;;CC:membrane;;MF:ATPase activity;;MF:ATP binding;;	------	------	------	------
SMILT022225.1	up	GO:0006952	biological_process;;	BP:defense response;;	------	------	------	------
SMILT006016.1	up	GO:0009805;;GO:0002238;;GO:0016706;;GO:0046872	biological_process;;biological_process;;molecular_function;;molecular_function;;	BP:coumarin biosynthetic process;;BP:response to molecule of fungal origin;;MF:oxidoreductase activity, acting on paired donors, with incorporation or reduction of molecular oxygen, 2-oxoglutarate as one donor, and incorporation of one atom each of oxygen into both donors;;MF:metal ion binding;;	------	------	------	------
SMILT010842.1	up	GO:0010197;;GO:0005634;;GO:0003677	biological_process;;cellular_component;;molecular_function;;	BP:polar nucleus fusion;;CC:nucleus;;MF:DNA binding;;	------	------	------	------
SMILT028154.1	up	GO:0016042;;GO:0005773;;GO:0016298;;GO:0045735	biological_process;;cellular_component;;molecular_function;;molecular_function;;	BP:lipid catabolic process;;CC:vacuole;;MF:lipase activity;;MF:nutrient reservoir activity;;	------	------	------	------
SMILT003570.1	up	GO:0002238;;GO:0009805;;GO:0009416;;GO:0045487;;GO:0052634;;GO:0016706;;GO:0046872	biological_process;;biological_process;;biological_process;;biological_process;;molecular_function;;molecular_function;;molecular_function;;	BP:response to molecule of fungal origin;;BP:coumarin biosynthetic process;;BP:response to light stimulus;;BP:gibberellin catabolic process;;MF:C-19 gibberellin 2-beta-dioxygenase activity;;MF:oxidoreductase activity, acting on paired donors, with incorporation or reduction of molecular oxygen, 2-oxoglutarate as one donor, and incorporation of one atom each of oxygen into both donors;;MF:metal io…	K04125	GA2ox	map00904	Diterpenoid biosynthesis
SMILT032075.1	up	GO:0008194	molecular_function;;	MF:UDP-glycosyltransferase activity;;	------	------	------	------
SMILT021984.1	up	GO:0009733;;GO:0016020;;GO:0003723	biological_process;;cellular_component;;molecular_function;;	BP:response to auxin;;CC:membrane;;MF:RNA binding;;	------	------	------	------
SMILT000930.1	up	GO:0080143;;GO:0016020	biological_process;;cellular_component;;	BP:regulation of amino acid export;;CC:membrane;;	------	------	------	------
SMILT015881.1	up	------	------	------	------	------	------	------
SMILT032061.1	up	GO:0016020;;GO:0046872	cellular_component;;molecular_function;;	CC:membrane;;MF:metal ion binding;;	------	------	------	------
SMILT009762.1	up	GO:0042273;;GO:0002181;;GO:0006412;;GO:0005840;;GO:0022625;;GO:1990904;;GO:0003735	biological_process;;biological_process;;biological_process;;cellular_component;;cellular_component;;cellular_component;;molecular_function;;	BP:ribosomal large subunit biogenesis;;BP:cytoplasmic translation;;BP:translation;;CC:ribosome;;CC:cytosolic large ribosomal subunit;;CC:ribonucleoprotein complex;;MF:structural constituent of ribosome;;	K02917	RP-L35Ae, RPL35A	map03010	Ribosome
SMILT003224.1	up	------	------	------	------	------	------	------
SMILT009758.1	up	------	------	------	------	------	------	------
SMILT011655.1	up	GO:0005509	molecular_function;;	MF:calcium ion binding;;	K02183	CALM	map04626;;map04070;;map04016	Plant-pathogen interaction;;Phosphatidylinositol signaling system;;MAPK signaling pathway - plant
SMILT015750.1	up	GO:0016020	cellular_component;;	CC:membrane;;	------	------	------	------
SMILT018760.1	up	GO:0006952	biological_process;;	BP:defense response;;	------	------	------	------
SMILT021293.1	up	GO:0016787	molecular_function;;	MF:hydrolase activity;;	------	------	------	------
SMILT011881.1	up	GO:0009737;;GO:0009739;;GO:0005987;;GO:0005975;;GO:0016020;;GO:0048046;;GO:0004556;;GO:0005509	biological_process;;biological_process;;biological_process;;biological_process;;cellular_component;;cellular_component;;molecular_function;;molecular_function;;	BP:response to abscisic acid;;BP:response to gibberellin;;BP:sucrose catabolic process;;BP:carbohydrate metabolic process;;CC:membrane;;CC:apoplast;;MF:alpha-amylase activity;;MF:calcium ion binding;;	K01176	AMY, amyA, malS	map00500	Starch and sucrose metabolism
SMILT000155.1	up	------	------	------	------	------	------	------
SMILT013758.1	up	------	------	------	------	------	------	------
SMILT013722.1	up	GO:0006360;;GO:0006351;;GO:0006366;;GO:0006383;;GO:0055029;;GO:0003677;;GO:0003899	biological_process;;biological_process;;biological_process;;biological_process;;cellular_component;;molecular_function;;molecular_function;;	BP:transcription from RNA polymerase I promoter;;BP:transcription, DNA-templated;;BP:transcription from RNA polymerase II promoter;;BP:transcription from RNA polymerase III promoter;;CC:nuclear DNA-directed RNA polymerase complex;;MF:DNA binding;;MF:DNA-directed RNA polymerase activity;;	K03013	RPABC1, RPB5, POLR2E	map03020;;map03420	RNA polymerase;;Nucleotide excision repair
SMILT004571.1	up	GO:0016114;;GO:0046872;;GO:0005506;;GO:0046429;;GO:0051539	biological_process;;molecular_function;;molecular_function;;molecular_function;;molecular_function;;	BP:terpenoid biosynthetic process;;MF:metal ion binding;;MF:iron ion binding;;MF:4-hydroxy-3-methylbut-2-en-1-yl diphosphate synthase activity;;MF:4 iron, 4 sulfur cluster binding;;	K03526	gcpE, ispG	map00900	Terpenoid backbone biosynthesis
SMILT031568.1	up	GO:0070475;;GO:0005737;;GO:0070042	biological_process;;cellular_component;;molecular_function;;	BP:rRNA base methylation;;CC:cytoplasm;;MF:rRN;;	K19307	BMT5	------	------
SMILT031301.1	up	GO:0003729	molecular_function;;	MF:mRNA binding;;	------	------	------	------
SMILT020247.1	up	GO:0051560;;GO:0005743;;GO:0015292;;GO:0005262	biological_process;;cellular_component;;molecular_function;;molecular_function;;	BP:mitochondrial calcium ion homeostasis;;CC:mitochondrial inner membrane;;MF:uniporter activity;;MF:calcium channel activity;;	K20858	MCU	------	------
SMILT001999.1	up	GO:1900150;;GO:0046872	biological_process;;molecular_function;;	BP:regulation of defense response to fungus;;MF:metal ion binding;;	------	------	------	------
SMILT020397.1	up	------	------	------	------	------	------	------
SMILT033531.1	up	GO:0002098;;GO:0032447;;GO:0034227;;GO:0005737;;GO:0016779;;GO:0000049;;GO:0005507;;GO:0016491	biological_process;;biological_process;;biological_process;;cellular_component;;molecular_function;;molecular_function;;molecular_function;;molecular_function;;	BP:tRNA wobble uridine modification;;BP:protein urmylation;;BP:tRNA thio-modification;;CC:cytoplasm;;MF:nucleotidyltransferase activity;;MF:tRNA binding;;MF:copper ion binding;;MF:oxidoreductase activity;;	------	------	------	------
SMILT000320.1	up	------	------	------	------	------	------	------
SMILT009424.1	up	------	------	------	------	------	------	------
SMILT023812.1	up	GO:0003333;;GO:0006865;;GO:0016020;;GO:0015172	biological_process;;biological_process;;cellular_component;;molecular_function;;	BP:amino acid transmembrane transport;;BP:amino acid transport;;CC:membrane;;MF:acidic amino acid transmembrane transporter activity;;	K26385	LHT	------	------
SMILT025460.1	up	------	------	------	------	------	------	------
SMILT007933.1	up	GO:0016787	molecular_function;;	MF:hydrolase activity;;	K23978	IAH1	------	------
SMILT029339.1	up	GO:0007166	biological_process;;	BP:cell surface receptor signaling pathway;;	------	------	------	------
SMILT013999.1	up	GO:0032259;;GO:0005783;;GO:0005789;;GO:0004671	biological_process;;cellular_component;;cellular_component;;molecular_function;;	BP:methylation;;CC:endoplasmic reticulum;;CC:endoplasmic reticulum membrane;;MF:protein C-terminal S-isoprenylcysteine carboxyl O-methyltransferase activity;;	K00587	ICMT, STE14	map00900	Terpenoid backbone biosynthesis
SMILT004770.1	up	GO:0016020	cellular_component;;	CC:membrane;;	------	------	------	------
SMILT030162.1	up	GO:0042545;;GO:0045490;;GO:0016020;;GO:0005576;;GO:0046910;;GO:0030599;;GO:0045330;;GO:0004857	biological_process;;biological_process;;cellular_component;;cellular_component;;molecular_function;;molecular_function;;molecular_function;;molecular_function;;	BP:cell wall modification;;BP:pectin catabolic process;;CC:membrane;;CC:extracellular region;;MF:pectinesterase inhibitor activity;;MF:pectinesterase activity;;MF:aspartyl esterase activity;;MF:enzyme inhibitor activity;;	------	------	------	------
SMILT012141.1	up	GO:0016020	cellular_component;;	CC:membrane;;	------	------	------	------
SMILT006115.1	up	GO:0006260;;GO:0005664;;GO:0003688	biological_process;;cellular_component;;molecular_function;;	BP:DNA replication;;CC:nuclear origin of replication recognition complex;;MF:DNA replication origin binding;;	K02604	ORC2	------	------
SMILT008703.1	up	GO:0007034;;GO:0005768	biological_process;;cellular_component;;	BP:vacuolar transport;;CC:endosome;;	K12191	CHMP2A	map04144	Endocytosis
SMILT001293.1	up	GO:0016114;;GO:0016020;;GO:0004497;;GO:0020037;;GO:0016705;;GO:0016712;;GO:0005506	biological_process;;cellular_component;;molecular_function;;molecular_function;;molecular_function;;molecular_function;;molecular_function;;	BP:terpenoid biosynthetic process;;CC:membrane;;MF:monooxygenase activity;;MF:heme binding;;MF:oxidoreductase activity, acting on paired donors, with incorporation or reduction of molecular oxygen;;MF:oxidoreductase activity, acting on paired donors, with incorporation or reduction of molecular oxygen, reduced flavin or flavoprotein as one donor, and incorporation of one atom of oxygen;;MF:iron i…	K15472	CYP71D55	map00909	Sesquiterpenoid and triterpenoid biosynthesis
SMILT018863.1	up	GO:0006900;;GO:0072583;;GO:0048268;;GO:0005794;;GO:0005905;;GO:0030136;;GO:0000149;;GO:0032050;;GO:0005545;;GO:0005546;;GO:0030276	biological_process;;biological_process;;biological_process;;cellular_component;;cellular_component;;cellular_component;;molecular_function;;molecular_function;;molecular_function;;molecular_function;;molecular_function;;	BP:membrane budding;;BP:clathrin-dependent endocytosis;;BP:clathrin coat assembly;;CC:Golgi apparatus;;CC:clathrin-coated pit;;CC:clathrin-coated vesicle;;MF:SNARE binding;;MF:clathrin heavy chain binding;;MF:1-phosphatidylinositol binding;;MF:phosphatidylinositol-4,5-bisphosphate binding;;MF:clathrin binding;;	------	------	------	------
SMILT022971.1	up	GO:0042545;;GO:0045490;;GO:0005576;;GO:0046910;;GO:0030599;;GO:0045330;;GO:0004857	biological_process;;biological_process;;cellular_component;;molecular_function;;molecular_function;;molecular_function;;molecular_function;;	BP:cell wall modification;;BP:pectin catabolic process;;CC:extracellular region;;MF:pectinesterase inhibitor activity;;MF:pectinesterase activity;;MF:aspartyl esterase activity;;MF:enzyme inhibitor activity;;	K01051	E3.1.1.11	map00040	Pentose and glucuronate interconversions
SMILT021921.1	up	GO:0005634;;GO:0003700;;GO:0043565	cellular_component;;molecular_function;;molecular_function;;	CC:nucleus;;MF:transcription factor activity, sequence-specific DNA binding;;MF:sequence-specific DNA binding;;	K09419	HSFF	------	------
SMILT010011.1	up	------	------	------	------	------	------	------
SMILT021677.1	up	GO:0006886;;GO:0006888;;GO:0070973;;GO:0005789	biological_process;;biological_process;;biological_process;;cellular_component;;	BP:intracellular protein transport;;BP:ER to Golgi vesicle-mediated transport;;BP:protein localization to endoplasmic reticulum exit site;;CC:endoplasmic reticulum membrane;;	K14009	BCAP31, BAP31	map04141	Protein processing in endoplasmic reticulum
SMILT012068.1	up	------	------	------	------	------	------	------
SMILT005830.1	up	------	------	------	------	------	------	------
SMILT008179.1	up	GO:0016462	molecular_function;;	MF:pyrophosphatase activity;;	------	------	------	------
SMILT002006.1	up	------	------	------	------	------	------	------
SMILT009118.1	up	GO:0016114;;GO:0016020;;GO:0004497;;GO:0016705;;GO:0020037;;GO:0016712;;GO:0005506	biological_process;;cellular_component;;molecular_function;;molecular_function;;molecular_function;;molecular_function;;molecular_function;;	BP:terpenoid biosynthetic process;;CC:membrane;;MF:monooxygenase activity;;MF:oxidoreductase activity, acting on paired donors, with incorporation or reduction of molecular oxygen;;MF:heme binding;;MF:oxidoreductase activity, acting on paired donors, with incorporation or reduction of molecular oxygen, reduced flavin or flavoprotein as one donor, and incorporation of one atom of oxygen;;MF:iron i…	------	------	------	------
SMILT016610.1	up	GO:0006075;;GO:0007623;;GO:0000003;;GO:0009555;;GO:0071555;;GO:0008360;;GO:0000148;;GO:0005886;;GO:0003843;;GO:0046527	biological_process;;biological_process;;biological_process;;biological_process;;biological_process;;biological_process;;cellular_component;;cellular_component;;molecular_function;;molecular_function;;	BP:;;BP:circadian rhythm;;BP:reproduction;;BP:pollen development;;BP:cell wall organization;;BP:regulation of cell shape;;CC:1,3-beta-D-glucan synthase complex;;CC:plasma membrane;;MF:1,3-beta-D-glucan synthase activity;;MF:glucosyltransferase activity;;	K11000	CALS	------	------
SMILT013749.1	up	GO:0030026;;GO:0010960;;GO:0005737;;GO:0016020	biological_process;;biological_process;;cellular_component;;cellular_component;;	BP:cellular manganese ion homeostasis;;BP:magnesium ion homeostasis;;CC:cytoplasm;;CC:membrane;;	K16302	CNNM	------	------
SMILT005461.1	up	GO:0009734;;GO:0005886	biological_process;;cellular_component;;	BP:auxin-activated signaling pathway;;CC:plasma membrane;;	------	------	------	------
SMILT005193.1	up	------	------	------	------	------	------	------
SMILT015680.1	up	------	------	------	------	------	------	------
SMILT009116.1	up	GO:0016020;;GO:0140359;;GO:0016887;;GO:0005524	cellular_component;;molecular_function;;molecular_function;;molecular_function;;	CC:membrane;;MF:ABC-type transmembrane transporter activity;;MF:ATPase activity;;MF:ATP binding;;	------	------	------	------
SMILT007341.1	up	GO:0016310;;GO:0004674;;GO:0004714;;GO:0005524	biological_process;;molecular_function;;molecular_function;;molecular_function;;	BP:phosphorylation;;MF:protein serine/threonine kinase activity;;MF:transmembrane receptor protein tyrosine kinase activity;;MF:ATP binding;;	------	------	------	------
SMILT025070.1	up	GO:0101030;;GO:0016787	biological_process;;molecular_function;;	BP:tRNA-guanine transglycosylation;;MF:hydrolase activity;;	------	------	------	------
SMILT023944.1	up	------	------	------	------	------	------	------
SMILT025113.1	up	GO:0016020	cellular_component;;	CC:membrane;;	------	------	------	------
SMILT002160.1	up	GO:0006952	biological_process;;	BP:defense response;;	------	------	------	------
SMILT000031.1	up	GO:0006952;;GO:0009607;;GO:0016020;;GO:0005516	biological_process;;biological_process;;cellular_component;;molecular_function;;	BP:defense response;;BP:response to biotic stimulus;;CC:membrane;;MF:calmodulin binding;;	K08472	MLO	------	------
SMILT026218.1	up	------	------	------	------	------	------	------
SMILT013958.1	up	GO:0015743;;GO:0055085;;GO:0016020	biological_process;;biological_process;;cellular_component;;	BP:malate transport;;BP:transmembrane transport;;CC:membrane;;	K25841	ALMT	------	------
SMILT012136.1	up	GO:0016020	cellular_component;;	CC:membrane;;	------	------	------	------
SMILT007423.1	up	GO:0005634;;GO:0008289;;GO:0000981;;GO:0003677	cellular_component;;molecular_function;;molecular_function;;molecular_function;;	CC:nucleus;;MF:lipid binding;;MF:RNA polymerase II transcription factor activity, sequence-specific DNA binding;;MF:DNA binding;;	K09338	HD-ZIP	------	------
SMILT022222.1	up	GO:0007165;;GO:0016310;;GO:0005737;;GO:0004674;;GO:0005524	biological_process;;biological_process;;cellular_component;;molecular_function;;molecular_function;;	BP:signal transduction;;BP:phosphorylation;;CC:cytoplasm;;MF:protein serine/threonine kinase activity;;MF:ATP binding;;	K00924	E2.7.1.-	------	------
SMILT021124.1	up	GO:0030574;;GO:0030198;;GO:0006508;;GO:0016020;;GO:0031012;;GO:0004252;;GO:0004222;;GO:0008270	biological_process;;biological_process;;biological_process;;cellular_component;;cellular_component;;molecular_function;;molecular_function;;molecular_function;;	BP:collagen catabolic process;;BP:extracellular matrix organization;;BP:proteolysis;;CC:membrane;;CC:extracellular matrix;;MF:serine-type endopeptidase activity;;MF:metalloendopeptidase activity;;MF:zinc ion binding;;	------	------	------	------
SMILT007054.1	up	------	------	------	------	------	------	------
SMILT001300.1	up	GO:0016020	cellular_component;;	CC:membrane;;	------	------	------	------
SMILT012716.1	up	GO:0032259;;GO:0016020;;GO:0008757	biological_process;;cellular_component;;molecular_function;;	BP:methylation;;CC:membrane;;MF:S-adenosylmethionine-dependent methyltransferase activity;;	------	------	------	------
SMILT030269.1	up	GO:0005794;;GO:0016020;;GO:0005783;;GO:0016298;;GO:0047372	cellular_component;;cellular_component;;cellular_component;;molecular_function;;molecular_function;;	CC:Golgi apparatus;;CC:membrane;;CC:endoplasmic reticulum;;MF:lipase activity;;MF:acylglycerol lipase activity;;	------	------	------	------
SMILT001378.1	up	GO:0016020	cellular_component;;	CC:membrane;;	K03118	tatC	map03060	Protein export
SMILT016617.1	up	GO:0005739	cellular_component;;	CC:mitochondrion;;	------	------	------	------
SMILT009461.1	up	GO:0005634;;GO:0046872;;GO:0008270;;GO:0003677	cellular_component;;molecular_function;;molecular_function;;molecular_function;;	CC:nucleus;;MF:metal ion binding;;MF:zinc ion binding;;MF:DNA binding;;	------	------	------	------
SMILT026815.1	up	GO:0006556;;GO:0006730;;GO:0005737;;GO:0005829;;GO:0004478;;GO:0046872;;GO:0005524	biological_process;;biological_process;;cellular_component;;cellular_component;;molecular_function;;molecular_function;;molecular_function;;	BP:S-adenosylmethionine biosynthetic process;;BP:one-carbon metabolic process;;CC:cytoplasm;;CC:cytosol;;MF:methionine adenosyltransferase activity;;MF:metal ion binding;;MF:ATP binding;;	K00789	metK, MAT	map00270;;map00999;;map01240	Cysteine and methionine metabolism;;Biosynthesis of various plant secondary metabolites;;Biosynthesis of cofactors
SMILT002455.1	up	GO:0005975;;GO:0005576;;GO:0004553	biological_process;;cellular_component;;molecular_function;;	BP:carbohydrate metabolic process;;CC:extracellular region;;MF:hydrolase activity, hydrolyzing O-glycosyl compounds;;	K05349	bglX	map00460;;map00500;;map00999	Cyanoamino acid metabolism;;Starch and sucrose metabolism;;Biosynthesis of various plant secondary metabolites
SMILT011021.1	up	GO:0006417;;GO:0010608;;GO:0005737;;GO:0003723;;GO:0003729	biological_process;;biological_process;;cellular_component;;molecular_function;;molecular_function;;	BP:regulation of translation;;BP:posttranscriptional regulation of gene expression;;CC:cytoplasm;;MF:RNA binding;;MF:mRNA binding;;	------	------	------	------
SMILT007772.1	up	GO:0016592;;GO:0003712	cellular_component;;molecular_function;;	CC:mediator complex;;MF:transcription cofactor activity;;	K15153	MED31, SOH1	------	------
SMILT009640.1	up	GO:0016020;;GO:0016298;;GO:0047372	cellular_component;;molecular_function;;molecular_function;;	CC:membrane;;MF:lipase activity;;MF:acylglycerol lipase activity;;	K01054	MGLL	map00561	Glycerolipid metabolism
SMILT024296.1	up	GO:0016310;;GO:0016020;;GO:0004674;;GO:0005524	biological_process;;cellular_component;;molecular_function;;molecular_function;;	BP:phosphorylation;;CC:membrane;;MF:protein serine/threonine kinase activity;;MF:ATP binding;;	------	------	------	------
SMILT003392.1	up	GO:0005886;;GO:0005085	cellular_component;;molecular_function;;	CC:plasma membrane;;MF:guanyl-nucleotide exchange factor activity;;	------	------	------	------
SMILT002334.1	up	GO:0016020	cellular_component;;	CC:membrane;;	------	------	------	------
SMILT021066.1	up	------	------	------	------	------	------	------
SMILT030947.1	up	------	------	------	------	------	------	------
SMILT012386.1	up	GO:0004806;;GO:0016788	molecular_function;;molecular_function;;	MF:triglyceride lipase activity;;MF:hydrolase activity, acting on ester bonds;;	------	------	------	------
SMILT015048.1	up	GO:0009094;;GO:0005737;;GO:0009570;;GO:0009507;;GO:0004664;;GO:0047769	biological_process;;cellular_component;;cellular_component;;cellular_component;;molecular_function;;molecular_function;;	BP:L-phenylalanine biosynthetic process;;CC:cytoplasm;;CC:chloroplast stroma;;CC:chloroplast;;MF:prephenate dehydratase activity;;MF:arogenate dehydratase activity;;	K05359	ADT, PDT	map00400	Phenylalanine, tyrosine and tryptophan biosynthesis
SMILT024465.1	up	GO:0042221;;GO:0005743;;GO:0004364	biological_process;;cellular_component;;molecular_function;;	BP:response to chemical;;CC:mitochondrial inner membrane;;MF:glutathione transferase activity;;	K00799	GST, gst	map00480	Glutathione metabolism
SMILT013517.1	up	GO:0030234;;GO:0005509	molecular_function;;molecular_function;;	MF:enzyme regulator activity;;MF:calcium ion binding;;	K13448	CML	map04626	Plant-pathogen interaction
SMILT018836.1	up	------	------	------	------	------	------	------
SMILT008221.1	up	GO:0005634;;GO:0003700;;GO:0043565	cellular_component;;molecular_function;;molecular_function;;	CC:nucleus;;MF:transcription factor activity, sequence-specific DNA binding;;MF:sequence-specific DNA binding;;	------	------	------	------
SMILT012880.1	up	GO:0005975;;GO:0030388;;GO:0005986;;GO:0006000;;GO:0006002;;GO:0006094;;GO:0005737;;GO:0005829;;GO:0042132;;GO:0046872	biological_process;;biological_process;;biological_process;;biological_process;;biological_process;;biological_process;;cellular_component;;cellular_component;;molecular_function;;molecular_function;;	BP:carbohydrate metabolic process;;BP:fructose 1,6-bisphosphate metabolic process;;BP:sucrose biosynthetic process;;BP:fructose metabolic process;;BP:fructose 6-phosphate metabolic process;;BP:gluconeogenesis;;CC:cytoplasm;;CC:cytosol;;MF:fructose 1,6-bisphosphate 1-phosphatase activity;;MF:metal ion binding;;	K03841	FBP, fbp	map00010;;map00030;;map00051;;map00710	Glycolysis / Gluconeogenesis;;Pentose phosphate pathway;;Fructose and mannose metabolism;;Carbon fixation in photosynthetic organisms
SMILT002713.1	up	GO:0016020;;GO:0008270	cellular_component;;molecular_function;;	CC:membrane;;MF:zinc ion binding;;	------	------	------	------
SMILT010968.1	up	GO:0006004;;GO:0005737;;GO:0016020;;GO:0016740;;GO:0016757	biological_process;;cellular_component;;cellular_component;;molecular_function;;molecular_function;;	BP:fucose metabolic process;;CC:cytoplasm;;CC:membrane;;MF:transferase activity;;MF:transferase activity, transferring glycosyl groups;;	------	------	------	------
SMILT005644.1	up	GO:0051252;;GO:0047443;;GO:0016829;;GO:0008948;;GO:0008428;;GO:0046872	biological_process;;molecular_function;;molecular_function;;molecular_function;;molecular_function;;molecular_function;;	BP:regulation of RNA metabolic process;;MF:4-hydroxy-4-methyl-2-oxoglutarate aldolase activity;;MF:lyase activity;;MF:oxaloacetate decarboxylase activity;;MF:ribonuclease inhibitor activity;;MF:metal ion binding;;	------	------	------	------
SMILT008443.1	up	------	------	------	------	------	------	------
SMILT019777.1	up	------	------	------	------	------	------	------
SMILT018773.1	up	GO:0005634;;GO:0003700;;GO:0043565;;GO:0000976	cellular_component;;molecular_function;;molecular_function;;molecular_function;;	CC:nucleus;;MF:transcription factor activity, sequence-specific DNA binding;;MF:sequence-specific DNA binding;;MF:transcription regulatory region sequence-specific DNA binding;;	K13425	WRKY22	map04016;;map04626	MAPK signaling pathway - plant;;Plant-pathogen interaction
SMILT029209.1	up	GO:0005634;;GO:0003700;;GO:0043565	cellular_component;;molecular_function;;molecular_function;;	CC:nucleus;;MF:transcription factor activity, sequence-specific DNA binding;;MF:sequence-specific DNA binding;;	K09419	HSFF	------	------
SMILT018028.1	up	------	------	------	------	------	------	------
SMILT019863.1	up	GO:0006952;;GO:0006351;;GO:0045893;;GO:0005634;;GO:0003700;;GO:0000976;;GO:0003677	biological_process;;biological_process;;biological_process;;cellular_component;;molecular_function;;molecular_function;;molecular_function;;	BP:defense response;;BP:transcription, DNA-templated;;BP:positive regulation of transcription, DNA-templated;;CC:nucleus;;MF:transcription factor activity, sequence-specific DNA binding;;MF:transcription regulatory region sequence-specific DNA binding;;MF:DNA binding;;	------	------	------	------
SMILT010015.1	up	GO:0048366;;GO:0006099;;GO:0015977;;GO:0005829;;GO:0008964	biological_process;;biological_process;;biological_process;;cellular_component;;molecular_function;;	BP:leaf development;;BP:tricarboxylic acid cycle;;BP:carbon fixation;;CC:cytosol;;MF:phosphoenolpyruvate carboxylase activity;;	K01595	ppc	map00620;;map00710	Pyruvate metabolism;;Carbon fixation in photosynthetic organisms
SMILT007599.1	up	------	------	------	------	------	------	------
SMILT021381.1	up	------	------	------	------	------	------	------
SMILT021628.1	up	GO:0006508;;GO:0016020;;GO:0004497;;GO:0016705;;GO:0020037;;GO:0004190;;GO:0005506	biological_process;;cellular_component;;molecular_function;;molecular_function;;molecular_function;;molecular_function;;molecular_function;;	BP:proteolysis;;CC:membrane;;MF:monooxygenase activity;;MF:oxidoreductase activity, acting on paired donors, with incorporation or reduction of molecular oxygen;;MF:heme binding;;MF:aspartic-type endopeptidase activity;;MF:iron ion binding;;	------	------	------	------
SMILT028730.1	up	GO:0006952;;GO:0051707;;GO:0043531	biological_process;;biological_process;;molecular_function;;	BP:defense response;;BP:response to other organism;;MF:ADP binding;;	------	------	------	------
SMILT004468.1	up	GO:0051260	biological_process;;	BP:protein homooligomerization;;	------	------	------	------
SMILT013211.1	up	GO:0042546;;GO:0071555;;GO:0010411;;GO:0048046;;GO:0016762;;GO:0004553	biological_process;;biological_process;;biological_process;;cellular_component;;molecular_function;;molecular_function;;	BP:cell wall biogenesis;;BP:cell wall organization;;BP:xyloglucan metabolic process;;CC:apoplast;;MF:xylogluca;;MF:hydrolase activity, hydrolyzing O-glycosyl compounds;;	K08235	E2.4.1.207	------	------
SMILT017695.1	up	GO:0035251;;GO:0008194	molecular_function;;molecular_function;;	MF:UDP-glucosyltransferase activity;;MF:UDP-glycosyltransferase activity;;	------	------	------	------
SMILT021249.1	up	GO:0016020	cellular_component;;	CC:membrane;;	------	------	------	------
SMILT022362.1	up	------	------	------	------	------	------	------
SMILT006598.1	up	------	------	------	------	------	------	------
SMILT007656.1	up	------	------	------	------	------	------	------
SMILT009884.1	up	GO:0006355;;GO:0003677	biological_process;;molecular_function;;	BP:regulation of transcription, DNA-templated;;MF:DNA binding;;	------	------	------	------
SMILT027651.1	up	GO:0016628;;GO:0008270	molecular_function;;molecular_function;;	MF:oxidoreductase activity, acting on the CH-CH group of donors, NAD or NADP as acceptor;;MF:zinc ion binding;;	K18980	EO, FaQR	------	------
SMILT023251.1	up	GO:0016114;;GO:0005506;;GO:0020037;;GO:0016712	biological_process;;molecular_function;;molecular_function;;molecular_function;;	BP:terpenoid biosynthetic process;;MF:iron ion binding;;MF:heme binding;;MF:oxidoreductase activity, acting on paired donors, with incorporation or reduction of molecular oxygen, reduced flavin or flavoprotein as one donor, and incorporation of one atom of oxygen;;	------	------	------	------
SMILT005565.1	up	GO:0016042;;GO:0016788	biological_process;;molecular_function;;	BP:lipid catabolic process;;MF:hydrolase activity, acting on ester bonds;;	K01052	LIPA	map00100	Steroid biosynthesis
SMILT013917.1	up	GO:0016310;;GO:0048544;;GO:0016020;;GO:0005886;;GO:0004674;;GO:0005524;;GO:0106310	biological_process;;biological_process;;cellular_component;;cellular_component;;molecular_function;;molecular_function;;deleted;;	BP:phosphorylation;;BP:recognition of pollen;;CC:membrane;;CC:plasma membrane;;MF:protein serine/threonine kinase activity;;MF:ATP binding;;MF:old GO;;	------	------	------	------
SMILT023079.1	up	GO:0005975;;GO:0009651;;GO:0009611;;GO:0009642;;GO:0009409;;GO:0042631;;GO:0002221;;GO:0005576;;GO:0008422;;GO:0003796;;GO:0004553;;GO:0004568	biological_process;;biological_process;;biological_process;;biological_process;;biological_process;;biological_process;;biological_process;;cellular_component;;molecular_function;;molecular_function;;molecular_function;;molecular_function;;	BP:carbohydrate metabolic process;;BP:response to salt stress;;BP:response to wounding;;BP:response to light intensity;;BP:response to cold;;BP:cellular response to water deprivation;;BP:pattern recognition receptor signaling pathway;;CC:extracellular region;;MF:beta-glucosidase activity;;MF:lysozyme activity;;MF:hydrolase activity, hydrolyzing O-glycosyl compounds;;MF:chitinase activity;;	K01183	E3.2.1.14	map00520	Amino sugar and nucleotide sugar metabolism
SMILT007686.1	up	GO:0046872;;GO:0004097	molecular_function;;molecular_function;;	MF:metal ion binding;;MF:catechol oxidase activity;;	K00422	E1.10.3.1	map00950;;map00350	Isoquinoline alkaloid biosynthesis;;Tyrosine metabolism
SMILT018330.1	up	GO:0005737;;GO:0080043;;GO:0008194;;GO:0080044	cellular_component;;molecular_function;;molecular_function;;molecular_function;;	CC:cytoplasm;;MF:quercetin 3-O-glucosyltransferase activity;;MF:UDP-glycosyltransferase activity;;MF:quercetin 7-O-glucosyltransferase activity;;	K13691	SGT1	------	------
SMILT010420.1	up	GO:0010227;;GO:0005615	biological_process;;cellular_component;;	BP:floral organ abscission;;CC:extracellular space;;	------	------	------	------
SMILT018448.1	up	------	------	------	------	------	------	------
SMILT029627.1	up	------	------	------	------	------	------	------
SMILT005016.1	up	GO:0005975;;GO:0016020;;GO:0005775;;GO:0004564	biological_process;;cellular_component;;cellular_component;;molecular_function;;	BP:carbohydrate metabolic process;;CC:membrane;;CC:vacuolar lumen;;MF:beta-fructofuranosidase activity;;	K01193	INV, sacA	map00500;;map00052	Starch and sucrose metabolism;;Galactose metabolism
SMILT027764.1	up	GO:0016020;;GO:0015204	cellular_component;;molecular_function;;	CC:membrane;;MF:urea transmembrane transporter activity;;	K20989	DUR3	------	------
SMILT029906.1	up	GO:0016757	molecular_function;;	MF:transferase activity, transferring glycosyl groups;;	------	------	------	------
SMILT025017.1	up	GO:0005769;;GO:0005886;;GO:0015095	cellular_component;;cellular_component;;molecular_function;;	CC:early endosome;;CC:plasma membrane;;MF:magnesium ion transmembrane transporter activity;;	K22733	NIPA, SLC57A2S	------	------
SMILT030039.1	up	GO:0006351;;GO:0005634;;GO:0003700;;GO:0046983	biological_process;;cellular_component;;molecular_function;;molecular_function;;	BP:transcription, DNA-templated;;CC:nucleus;;MF:transcription factor activity, sequence-specific DNA binding;;MF:protein dimerization activity;;	------	------	------	------
SMILT005571.1	up	GO:0005509	molecular_function;;	MF:calcium ion binding;;	K13448	CML	map04626	Plant-pathogen interaction
SMILT019050.1	up	GO:0008299;;GO:0043170;;GO:0004311;;GO:0016740	biological_process;;biological_process;;molecular_function;;molecular_function;;	BP:isoprenoid biosynthetic process;;BP:macromolecule metabolic process;;MF:farnesyltranstransferase activity;;MF:transferase activity;;	K13789	GGPS	map00900	Terpenoid backbone biosynthesis
SMILT031629.1	up	GO:0042744;;GO:0006979;;GO:0005576;;GO:0020037;;GO:0140825;;GO:0046872	biological_process;;biological_process;;cellular_component;;molecular_function;;deleted;;molecular_function;;	BP:hydrogen peroxide catabolic process;;BP:response to oxidative stress;;CC:extracellular region;;MF:heme binding;;MF:old GO;;MF:metal ion binding;;	K00430	E1.11.1.7	map00940	Phenylpropanoid biosynthesis
SMILT024151.1	up	GO:0016567;;GO:0061630	biological_process;;molecular_function;;	BP:protein ubiquitination;;MF:ubiquitin protein ligase activity;;	------	------	------	------
SMILT003840.1	up	GO:0016020;;GO:0140359;;GO:0016887;;GO:0005524	cellular_component;;molecular_function;;molecular_function;;molecular_function;;	CC:membrane;;MF:ABC-type transmembrane transporter activity;;MF:ATPase activity;;MF:ATP binding;;	------	------	------	------
SMILT007363.1	up	GO:0046274;;GO:0048046;;GO:0016020;;GO:0052716;;GO:0005507	biological_process;;cellular_component;;cellular_component;;molecular_function;;molecular_function;;	BP:lignin catabolic process;;CC:apoplast;;CC:membrane;;MF:hydroquinon;;MF:copper ion binding;;	K05909	E1.10.3.2	------	------
SMILT000530.1	up	GO:0005634;;GO:0016020;;GO:0005516;;GO:0003677	cellular_component;;cellular_component;;molecular_function;;molecular_function;;	CC:nucleus;;CC:membrane;;MF:calmodulin binding;;MF:DNA binding;;	------	------	------	------
SMILT011570.1	up	GO:0009507;;GO:0003755;;GO:0051213	cellular_component;;molecular_function;;molecular_function;;	CC:chloroplast;;MF:peptidyl-prolyl cis-trans isomerase activity;;MF:dioxygenase activity;;	K01802	E5.2.1.8	------	------
SMILT005523.1	up	GO:0016462	molecular_function;;	MF:pyrophosphatase activity;;	K07766	E3.6.1.52	------	------
SMILT018747.1	up	GO:0006952;;GO:0102057;;GO:0102058;;GO:0005524;;GO:0102053	biological_process;;molecular_function;;molecular_function;;molecular_function;;molecular_function;;	BP:defense response;;MF:jasmonoyl-valine synthetase activity;;MF:jasmonoyl-leucine synthetase activity;;MF:ATP binding;;MF:;;	K14506	JAR1_4_6	map04075	Plant hormone signal transduction
SMILT016471.1	up	GO:0035251;;GO:0008194	molecular_function;;molecular_function;;	MF:UDP-glucosyltransferase activity;;MF:UDP-glycosyltransferase activity;;	------	------	------	------
SMILT021074.1	up	------	------	------	------	------	------	------
SMILT026056.1	up	GO:0016567;;GO:0061630	biological_process;;molecular_function;;	BP:protein ubiquitination;;MF:ubiquitin protein ligase activity;;	------	------	------	------
SMILT003099.1	up	GO:0016310;;GO:0016567;;GO:0016020;;GO:0004672;;GO:0061630;;GO:0004842;;GO:0005524	biological_process;;biological_process;;cellular_component;;molecular_function;;molecular_function;;molecular_function;;molecular_function;;	BP:phosphorylation;;BP:protein ubiquitination;;CC:membrane;;MF:protein kinase activity;;MF:ubiquitin protein ligase activity;;MF:ubiquitin-protein transferase activity;;MF:ATP binding;;	------	------	------	------
SMILT031082.1	up	GO:0005634;;GO:0003677	cellular_component;;molecular_function;;	CC:nucleus;;MF:DNA binding;;	------	------	------	------
SMILT008259.1	up	GO:0016491	molecular_function;;	MF:oxidoreductase activity;;	K23050	PCBER1	------	------
SMILT002883.1	up	------	------	------	K20725	MKS1	map04016	MAPK signaling pathway - plant
SMILT005229.1	up	------	------	------	------	------	------	------
SMILT026911.1	up	GO:0016310;;GO:0004674;;GO:0004672;;GO:0005524	biological_process;;molecular_function;;molecular_function;;molecular_function;;	BP:phosphorylation;;MF:protein serine/threonine kinase activity;;MF:protein kinase activity;;MF:ATP binding;;	K08867	WNK, PRKWNK	------	------
SMILT001964.1	up	------	------	------	------	------	------	------
SMILT007077.1	up	GO:0005634;;GO:0003700;;GO:0046872;;GO:0003677	cellular_component;;molecular_function;;molecular_function;;molecular_function;;	CC:nucleus;;MF:transcription factor activity, sequence-specific DNA binding;;MF:metal ion binding;;MF:DNA binding;;	------	------	------	------
SMILT012102.1	up	GO:0045490;;GO:0016020;;GO:0030570;;GO:0046872	biological_process;;cellular_component;;molecular_function;;molecular_function;;	BP:pectin catabolic process;;CC:membrane;;MF:pectate lyase activity;;MF:metal ion binding;;	K01728	pel	map00040	Pentose and glucuronate interconversions
SMILT018926.1	up	GO:0005975;;GO:0005576;;GO:0004338;;GO:0004553	biological_process;;cellular_component;;molecular_function;;molecular_function;;	BP:carbohydrate metabolic process;;CC:extracellular region;;MF:glucan exo-1,3-beta-glucosidase activity;;MF:hydrolase activity, hydrolyzing O-glycosyl compounds;;	K05349	bglX	map00460;;map00500;;map00999	Cyanoamino acid metabolism;;Starch and sucrose metabolism;;Biosynthesis of various plant secondary metabolites
SMILT021434.1	up	------	------	------	------	------	------	------
SMILT031737.1	up	GO:0016310;;GO:0004674;;GO:0005524	biological_process;;molecular_function;;molecular_function;;	BP:phosphorylation;;MF:protein serine/threonine kinase activity;;MF:ATP binding;;	------	------	------	------
SMILT014849.1	up	GO:0042546;;GO:0071555;;GO:0010411;;GO:0048046;;GO:0016762;;GO:0004553	biological_process;;biological_process;;biological_process;;cellular_component;;molecular_function;;molecular_function;;	BP:cell wall biogenesis;;BP:cell wall organization;;BP:xyloglucan metabolic process;;CC:apoplast;;MF:xylogluca;;MF:hydrolase activity, hydrolyzing O-glycosyl compounds;;	K08235	E2.4.1.207	------	------
SMILT033130.1	up	GO:0009698;;GO:0016874;;GO:0016207	biological_process;;molecular_function;;molecular_function;;	BP:phenylpropanoid metabolic process;;MF:ligase activity;;MF:4-coumarate-CoA ligase activity;;	K01904	4CL	map00130;;map00940	Ubiquinone and other terpenoid-quinone biosynthesis;;Phenylpropanoid biosynthesis
SMILT026115.1	up	GO:0016114;;GO:0005506;;GO:0020037;;GO:0016712	biological_process;;molecular_function;;molecular_function;;molecular_function;;	BP:terpenoid biosynthetic process;;MF:iron ion binding;;MF:heme binding;;MF:oxidoreductase activity, acting on paired donors, with incorporation or reduction of molecular oxygen, reduced flavin or flavoprotein as one donor, and incorporation of one atom of oxygen;;	------	------	------	------
SMILT010475.1	up	GO:0006071;;GO:0006629;;GO:0008081	biological_process;;biological_process;;molecular_function;;	BP:glycerol metabolic process;;BP:lipid metabolic process;;MF:phosphoric diester hydrolase activity;;	------	------	------	------
SMILT025688.1	up	GO:0016740;;GO:0016747	molecular_function;;molecular_function;;	MF:transferase activity;;MF:transferase activity, transferring acyl groups other than amino-acyl groups;;	K13065	E2.3.1.133, HCT	map00941;;map00940;;map00945	Flavonoid biosynthesis;;Phenylpropanoid biosynthesis;;Stilbenoid, diarylheptanoid and gingerol biosynthesis
SMILT016825.1	up	GO:0016310;;GO:0005829;;GO:0004385;;GO:0005524	biological_process;;cellular_component;;molecular_function;;molecular_function;;	BP:phosphorylation;;CC:cytosol;;MF:guanylate kinase activity;;MF:ATP binding;;	K00942	gmk, GUK1	map01232;;map00230	Nucleotide metabolism;;Purine metabolism
SMILT016120.1	up	GO:0006952;;GO:0006351;;GO:0009873;;GO:0005634;;GO:0003700;;GO:0003677	biological_process;;biological_process;;biological_process;;cellular_component;;molecular_function;;molecular_function;;	BP:defense response;;BP:transcription, DNA-templated;;BP:ethylene-activated signaling pathway;;CC:nucleus;;MF:transcription factor activity, sequence-specific DNA binding;;MF:DNA binding;;	------	------	------	------
SMILT015063.1	up	GO:0003723	molecular_function;;	MF:RNA binding;;	K14945	QKI	------	------
SMILT033691.1	up	------	------	------	------	------	------	------
SMILT032504.1	up	GO:0009851;;GO:0016020;;GO:0050661;;GO:0050660;;GO:0004499;;GO:0004497	biological_process;;cellular_component;;molecular_function;;molecular_function;;molecular_function;;molecular_function;;	BP:auxin biosynthetic process;;CC:membrane;;MF:NADP binding;;MF:flavin adenine dinucleotide binding;;MF:N,N-dimethylaniline monooxygenase activity;;MF:monooxygenase activity;;	K11816	YUCCA	map00380	Tryptophan metabolism
SMILT023370.1	up	------	------	------	------	------	------	------
SMILT019359.1	up	------	------	------	------	------	------	------
SMILT022015.1	up	GO:1901566;;GO:0003824;;GO:0030170	biological_process;;molecular_function;;molecular_function;;	BP:organonitrogen compound biosynthetic process;;MF:catalytic activity;;MF:pyridoxal phosphate binding;;	K01762	ACS	map00270	Cysteine and methionine metabolism
SMILT019588.1	up	GO:0016310;;GO:1901002;;GO:0050832;;GO:0042742;;GO:0009414;;GO:0009409;;GO:0035556;;GO:0005737;;GO:0005634;;GO:0016301;;GO:0004674;;GO:0004707;;GO:0005524;;GO:0106310	biological_process;;biological_process;;biological_process;;biological_process;;biological_process;;biological_process;;biological_process;;cellular_component;;cellular_component;;molecular_function;;molecular_function;;molecular_function;;molecular_function;;deleted;;	BP:phosphorylation;;BP:positive regulation of response to salt stress;;BP:defense response to fungus;;BP:defense response to bacterium;;BP:response to water deprivation;;BP:response to cold;;BP:intracellular signal transduction;;CC:cytoplasm;;CC:nucleus;;MF:kinase activity;;MF:protein serine/threonine kinase activity;;MF:MAP kinase activity;;MF:ATP binding;;MF:old GO;;	K20536	MPK3	map04016;;map04626	MAPK signaling pathway - plant;;Plant-pathogen interaction
SMILT031081.1	up	GO:0005634;;GO:0003677	cellular_component;;molecular_function;;	CC:nucleus;;MF:DNA binding;;	------	------	------	------
SMILT012494.1	up	GO:0016310;;GO:0016020;;GO:0004674;;GO:0005524;;GO:0004672	biological_process;;cellular_component;;molecular_function;;molecular_function;;molecular_function;;	BP:phosphorylation;;CC:membrane;;MF:protein serine/threonine kinase activity;;MF:ATP binding;;MF:protein kinase activity;;	------	------	------	------
SMILT002214.1	up	GO:0006629;;GO:0016020;;GO:0045485;;GO:0016491	biological_process;;cellular_component;;molecular_function;;molecular_function;;	BP:lipid metabolic process;;CC:membrane;;MF:omega-6 fatty acid desaturase activity;;MF:oxidoreductase activity;;	K10255	FAD6, desA	------	------
SMILT008780.1	up	GO:0016310;;GO:0016301	biological_process;;molecular_function;;	BP:phosphorylation;;MF:kinase activity;;	------	------	------	------
SMILT009995.1	up	------	------	------	------	------	------	------
SMILT000928.1	up	GO:0009909;;GO:0005634;;GO:0008270	biological_process;;cellular_component;;molecular_function;;	BP:regulation of flower development;;CC:nucleus;;MF:zinc ion binding;;	K12135	CO	map04712	Circadian rhythm - plant
SMILT001143.1	up	GO:0009451;;GO:0003723;;GO:0008270	biological_process;;molecular_function;;molecular_function;;	BP:RNA modification;;MF:RNA binding;;MF:zinc ion binding;;	------	------	------	------
SMILT010730.1	up	GO:0010052;;GO:0005576	biological_process;;cellular_component;;	BP:guard cell differentiation;;CC:extracellular region;;	------	------	------	------
SMILT004983.1	up	GO:0005509	molecular_function;;	MF:calcium ion binding;;	------	------	------	------
SMILT016792.1	up	GO:0005634;;GO:0003700;;GO:0043565	cellular_component;;molecular_function;;molecular_function;;	CC:nucleus;;MF:transcription factor activity, sequence-specific DNA binding;;MF:sequence-specific DNA binding;;	K09419	HSFF	------	------
SMILT008673.1	up	GO:0016020	cellular_component;;	CC:membrane;;	------	------	------	------
SMILT030544.1	up	GO:0006817;;GO:0055085;;GO:0016020;;GO:0005886;;GO:0022857	biological_process;;biological_process;;cellular_component;;cellular_component;;molecular_function;;	BP:phosphate ion transport;;BP:transmembrane transport;;CC:membrane;;CC:plasma membrane;;MF:transmembrane transporter activity;;	K26552	NPF2, GTR, NRT1	------	------
SMILT002878.1	up	GO:0006629;;GO:0008970;;GO:0052740;;GO:0052739	biological_process;;molecular_function;;molecular_function;;molecular_function;;	BP:lipid metabolic process;;MF:phosphatidylcholine 1-acylhydrolase activity;;MF:1-acyl-2-lysophosphatidylserine acylhydrolase activity;;MF:phosphatidylserine 1-acylhydrolase activity;;	------	------	------	------
SMILT009099.1	up	GO:0016310;;GO:0016020;;GO:0005524;;GO:0004672	biological_process;;cellular_component;;molecular_function;;molecular_function;;	BP:phosphorylation;;CC:membrane;;MF:ATP binding;;MF:protein kinase activity;;	------	------	------	------
SMILT031337.1	up	GO:0016311;;GO:0008654;;GO:0008138;;GO:0003755	biological_process;;biological_process;;molecular_function;;molecular_function;;	BP:dephosphorylation;;BP:phospholipid biosynthetic process;;MF:protein tyrosine/serine/threonine phosphatase activity;;MF:peptidyl-prolyl cis-trans isomerase activity;;	------	------	------	------
SMILT019672.1	up	GO:0006817;;GO:0071702;;GO:0008643;;GO:0016020;;GO:0015293	biological_process;;biological_process;;biological_process;;cellular_component;;molecular_function;;	BP:phosphate ion transport;;BP:organic substance transport;;BP:carbohydrate transport;;CC:membrane;;MF:symporter activity;;	K26437	MFSD12	------	------
SMILT029636.1	up	------	------	------	------	------	------	------
SMILT022568.1	up	GO:0006508;;GO:0005737;;GO:0004197	biological_process;;cellular_component;;molecular_function;;	BP:proteolysis;;CC:cytoplasm;;MF:cysteine-type endopeptidase activity;;	K22684	MCA1	------	------
SMILT007750.1	up	GO:0008194	molecular_function;;	MF:UDP-glycosyltransferase activity;;	------	------	------	------
SMILT017937.1	up	GO:0016114;;GO:0016020;;GO:0005506;;GO:0020037;;GO:0016712	biological_process;;cellular_component;;molecular_function;;molecular_function;;molecular_function;;	BP:terpenoid biosynthetic process;;CC:membrane;;MF:iron ion binding;;MF:heme binding;;MF:oxidoreductase activity, acting on paired donors, with incorporation or reduction of molecular oxygen, reduced flavin or flavoprotein as one donor, and incorporation of one atom of oxygen;;	------	------	------	------
SMILT032892.1	up	GO:0032259;;GO:0008757;;GO:0046872	biological_process;;molecular_function;;molecular_function;;	BP:methylation;;MF:S-adenosylmethionine-dependent methyltransferase activity;;MF:metal ion binding;;	------	------	------	------
SMILT009231.1	up	GO:0140825;;GO:0006979;;GO:0042744;;GO:0005576;;GO:0020037;;GO:0046872;;GO:0004601	deleted;;biological_process;;biological_process;;cellular_component;;molecular_function;;molecular_function;;molecular_function;;	old GO;;BP:response to oxidative stress;;BP:hydrogen peroxide catabolic process;;CC:extracellular region;;MF:heme binding;;MF:metal ion binding;;MF:peroxidase activity;;	K00430	E1.11.1.7	map00940	Phenylpropanoid biosynthesis
SMILT014248.1	up	GO:0032259;;GO:0009809;;GO:0042409;;GO:0008171;;GO:0008757	biological_process;;biological_process;;molecular_function;;molecular_function;;molecular_function;;	BP:methylation;;BP:lignin biosynthetic process;;MF:caffeoyl-CoA O-methyltransferase activity;;MF:O-methyltransferase activity;;MF:S-adenosylmethionine-dependent methyltransferase activity;;	K00588	E2.1.1.104	map00941;;map00940;;map00945	Flavonoid biosynthesis;;Phenylpropanoid biosynthesis;;Stilbenoid, diarylheptanoid and gingerol biosynthesis
SMILT023999.1	up	GO:0016020	cellular_component;;	CC:membrane;;	------	------	------	------
SMILT011342.1	up	GO:0019853;;GO:0016020;;GO:0003885;;GO:0050105;;GO:0071949;;GO:0016491	biological_process;;cellular_component;;molecular_function;;molecular_function;;molecular_function;;molecular_function;;	BP:L-ascorbic acid biosynthetic process;;CC:membrane;;MF:D-arabinono-1,4-lactone oxidase activity;;MF:L-gulonolactone oxidase activity;;MF:FAD binding;;MF:oxidoreductase activity;;	K00103	GULO	map00053;;map01240	Ascorbate and aldarate metabolism;;Biosynthesis of cofactors
SMILT031007.1	up	GO:0005886	cellular_component;;	CC:plasma membrane;;	------	------	------	------
SMILT001682.1	up	------	------	------	------	------	------	------
SMILT001881.1	up	GO:0006355;;GO:0003677	biological_process;;molecular_function;;	BP:regulation of transcription, DNA-templated;;MF:DNA binding;;	------	------	------	------
SMILT014930.1	up	GO:0006635;;GO:0055088;;GO:0033540;;GO:0005777;;GO:0050660;;GO:0005504;;GO:0003997;;GO:0071949	biological_process;;biological_process;;biological_process;;cellular_component;;molecular_function;;molecular_function;;molecular_function;;molecular_function;;	BP:fatty acid beta-oxidation;;BP:lipid homeostasis;;BP:fatty acid beta-oxidation using acyl-CoA oxidase;;CC:peroxisome;;MF:flavin adenine dinucleotide binding;;MF:fatty acid binding;;MF:acyl-CoA oxidase activity;;MF:FAD binding;;	K00232	E1.3.3.6, ACOX1, ACOX3	map00640;;map00592;;map01040;;map00071;;map04146;;map00410	Propanoate metabolism;;alpha-Linolenic acid metabolism;;Biosynthesis of unsaturated fatty acids;;Fatty acid degradation;;Peroxisome;;beta-Alanine metabolism
SMILT015201.1	up	------	------	------	------	------	------	------
SMILT001584.1	up	GO:0042545;;GO:0045490;;GO:0005576;;GO:0030599;;GO:0045330;;GO:0004857	biological_process;;biological_process;;cellular_component;;molecular_function;;molecular_function;;molecular_function;;	BP:cell wall modification;;BP:pectin catabolic process;;CC:extracellular region;;MF:pectinesterase activity;;MF:aspartyl esterase activity;;MF:enzyme inhibitor activity;;	K01051	E3.1.1.11	map00040	Pentose and glucuronate interconversions
SMILT025229.1	up	GO:0120009;;GO:0035627;;GO:0005737;;GO:0005829;;GO:1902388;;GO:1902387;;GO:0120013	biological_process;;biological_process;;cellular_component;;cellular_component;;molecular_function;;molecular_function;;molecular_function;;	BP:intermembrane lipid transfer;;BP:ceramide transport;;CC:cytoplasm;;CC:cytosol;;MF:ceramide 1-phosphate transporter activity;;MF:ceramide 1-phosphate binding;;MF:lipid transfer activity;;	------	------	------	------
SMILT018153.1	up	GO:0016020;;GO:0015297;;GO:0042910;;GO:0015137	cellular_component;;molecular_function;;molecular_function;;molecular_function;;	CC:membrane;;MF:antiporter activity;;MF:xenobiotic transporter activity;;MF:citrate transmembrane transporter activity;;	K03327;K26938	SLC47A, MATE, DTX;MATE	------	------
SMILT021466.1	up	GO:0016020	cellular_component;;	CC:membrane;;	K09338	HD-ZIP	------	------
SMILT001968.1	up	GO:0006629;;GO:0008970;;GO:0052740;;GO:0004620;;GO:0052739	biological_process;;molecular_function;;molecular_function;;molecular_function;;molecular_function;;	BP:lipid metabolic process;;MF:phosphatidylcholine 1-acylhydrolase activity;;MF:1-acyl-2-lysophosphatidylserine acylhydrolase activity;;MF:phospholipase activity;;MF:phosphatidylserine 1-acylhydrolase activity;;	------	------	------	------
SMILT001363.1	up	GO:0016310;;GO:0050832;;GO:0016020;;GO:0005886;;GO:0004674;;GO:0004672;;GO:0005524	biological_process;;biological_process;;cellular_component;;cellular_component;;molecular_function;;molecular_function;;molecular_function;;	BP:phosphorylation;;BP:defense response to fungus;;CC:membrane;;CC:plasma membrane;;MF:protein serine/threonine kinase activity;;MF:protein kinase activity;;MF:ATP binding;;	------	------	------	------
SMILT018163.1	up	GO:0016020	cellular_component;;	CC:membrane;;	------	------	------	------
SMILT012389.1	up	GO:0016310;;GO:0048544;;GO:0016020;;GO:0016301;;GO:0030246;;GO:0004674;;GO:0106310;;GO:0005524	biological_process;;biological_process;;cellular_component;;molecular_function;;molecular_function;;molecular_function;;deleted;;molecular_function;;	BP:phosphorylation;;BP:recognition of pollen;;CC:membrane;;MF:kinase activity;;MF:carbohydrate binding;;MF:protein serine/threonine kinase activity;;MF:old GO;;MF:ATP binding;;	------	------	------	------
SMILT022670.1	up	GO:0048046;;GO:0030145	cellular_component;;molecular_function;;	CC:apoplast;;MF:manganese ion binding;;	------	------	------	------
SMILT028370.1	up	GO:0016310;;GO:0004674;;GO:0004712;;GO:0005524	biological_process;;molecular_function;;molecular_function;;molecular_function;;	BP:phosphorylation;;MF:protein serine/threonine kinase activity;;MF:protein serine/threonine/tyrosine kinase activity;;MF:ATP binding;;	------	------	------	------
SMILT005019.1	up	GO:0042545;;GO:0045490;;GO:0005576;;GO:0030599;;GO:0045330;;GO:0004857	biological_process;;biological_process;;cellular_component;;molecular_function;;molecular_function;;molecular_function;;	BP:cell wall modification;;BP:pectin catabolic process;;CC:extracellular region;;MF:pectinesterase activity;;MF:aspartyl esterase activity;;MF:enzyme inhibitor activity;;	K01051	E3.1.1.11	map00040	Pentose and glucuronate interconversions
SMILT027986.1	up	GO:0106310;;GO:0016310;;GO:0005886;;GO:0004674;;GO:0005524	deleted;;biological_process;;cellular_component;;molecular_function;;molecular_function;;	old GO;;BP:phosphorylation;;CC:plasma membrane;;MF:protein serine/threonine kinase activity;;MF:ATP binding;;	------	------	------	------
SMILT029404.1	up	------	------	------	------	------	------	------
SMILT001036.1	up	GO:0006952;;GO:0009607;;GO:0016020;;GO:0005516	biological_process;;biological_process;;cellular_component;;molecular_function;;	BP:defense response;;BP:response to biotic stimulus;;CC:membrane;;MF:calmodulin binding;;	K08472	MLO	------	------
SMILT002997.1	up	GO:0016020	cellular_component;;	CC:membrane;;	------	------	------	------
SMILT018985.1	up	------	------	------	------	------	------	------
SMILT015901.1	up	GO:0098542;;GO:0016020;;GO:0009506	biological_process;;cellular_component;;cellular_component;;	BP:defense response to other organism;;CC:membrane;;CC:plasmodesma;;	------	------	------	------
SMILT018804.1	up	GO:0016020	cellular_component;;	CC:membrane;;	------	------	------	------
SMILT008885.1	up	GO:0005634;;GO:0003700;;GO:0043565;;GO:0000976;;GO:0005516	cellular_component;;molecular_function;;molecular_function;;molecular_function;;molecular_function;;	CC:nucleus;;MF:transcription factor activity, sequence-specific DNA binding;;MF:sequence-specific DNA binding;;MF:transcription regulatory region sequence-specific DNA binding;;MF:calmodulin binding;;	------	------	------	------
SMILT007425.1	up	------	------	------	K09539	DNAJC19	------	------
SMILT018991.1	up	------	------	------	------	------	------	------
SMILT032114.1	up	GO:0042744;;GO:0006979;;GO:0009505;;GO:0005576;;GO:0020037;;GO:0140825;;GO:0004601;;GO:0046872	biological_process;;biological_process;;cellular_component;;cellular_component;;molecular_function;;deleted;;molecular_function;;molecular_function;;	BP:hydrogen peroxide catabolic process;;BP:response to oxidative stress;;CC:plant-type cell wall;;CC:extracellular region;;MF:heme binding;;MF:old GO;;MF:peroxidase activity;;MF:metal ion binding;;	K00430	E1.11.1.7	map00940	Phenylpropanoid biosynthesis
SMILT021410.1	up	GO:0006817;;GO:0016020;;GO:0022857	biological_process;;cellular_component;;molecular_function;;	BP:phosphate ion transport;;CC:membrane;;MF:transmembrane transporter activity;;	------	------	------	------
SMILT006523.1	up	------	------	------	K23173	STPS	------	------
SMILT010734.1	up	GO:0016020	cellular_component;;	CC:membrane;;	------	------	------	------
SMILT008734.1	up	GO:0031179;;GO:0005975	biological_process;;biological_process;;	BP:peptide modification;;BP:carbohydrate metabolic process;;	------	------	------	------
SMILT003007.1	up	GO:0009738;;GO:0005737;;GO:0005886;;GO:0004864	biological_process;;cellular_component;;cellular_component;;molecular_function;;	BP:abscisic acid-activated signaling pathway;;CC:cytoplasm;;CC:plasma membrane;;MF:protein phosphatase inhibitor activity;;	K14496	PYL	map04016;;map04075	MAPK signaling pathway - plant;;Plant hormone signal transduction
SMILT026332.1	up	GO:0016020;;GO:0005886;;GO:0022857	cellular_component;;cellular_component;;molecular_function;;	CC:membrane;;CC:plasma membrane;;MF:transmembrane transporter activity;;	------	------	------	------
SMILT024256.1	up	GO:0016310;;GO:0050832;;GO:0016020;;GO:0004674;;GO:0004672;;GO:0005524	biological_process;;biological_process;;cellular_component;;molecular_function;;molecular_function;;molecular_function;;	BP:phosphorylation;;BP:defense response to fungus;;CC:membrane;;MF:protein serine/threonine kinase activity;;MF:protein kinase activity;;MF:ATP binding;;	------	------	------	------
SMILT029797.1	up	GO:0009089;;GO:0008837	biological_process;;molecular_function;;	BP:lysine biosynthetic process via diaminopimelate;;MF:diaminopimelate epimerase activity;;	------	------	------	------
SMILT003609.1	up	GO:0016020	cellular_component;;	CC:membrane;;	------	------	------	------
SMILT010440.1	up	------	------	------	------	------	------	------
SMILT019099.1	up	GO:0005737;;GO:0005634;;GO:0016462;;GO:0000210;;GO:0035529	cellular_component;;cellular_component;;molecular_function;;molecular_function;;molecular_function;;	CC:cytoplasm;;CC:nucleus;;MF:pyrophosphatase activity;;MF:NAD+ diphosphatase activity;;MF:NADH pyrophosphatase activity;;	K07766	E3.6.1.52	------	------
SMILT003353.1	up	GO:0006952;;GO:0009738;;GO:0038023;;GO:0004864;;GO:0010427	biological_process;;biological_process;;molecular_function;;molecular_function;;molecular_function;;	BP:defense response;;BP:abscisic acid-activated signaling pathway;;MF:signaling receptor activity;;MF:protein phosphatase inhibitor activity;;MF:abscisic acid binding;;	------	------	------	------
SMILT026466.1	up	------	------	------	------	------	------	------
SMILT033076.1	up	GO:0006952;;GO:0006351;;GO:0005634;;GO:0003700;;GO:0003677	biological_process;;biological_process;;cellular_component;;molecular_function;;molecular_function;;	BP:defense response;;BP:transcription, DNA-templated;;CC:nucleus;;MF:transcription factor activity, sequence-specific DNA binding;;MF:DNA binding;;	K09286	EREBP	------	------
SMILT022052.1	up	GO:0005506;;GO:0016705;;GO:0004497;;GO:0020037	molecular_function;;molecular_function;;molecular_function;;molecular_function;;	MF:iron ion binding;;MF:oxidoreductase activity, acting on paired donors, with incorporation or reduction of molecular oxygen;;MF:monooxygenase activity;;MF:heme binding;;	K20667	CYP716A	map00999	Biosynthesis of various plant secondary metabolites
SMILT007206.1	up	GO:0005634;;GO:0003700;;GO:0043565	cellular_component;;molecular_function;;molecular_function;;	CC:nucleus;;MF:transcription factor activity, sequence-specific DNA binding;;MF:sequence-specific DNA binding;;	------	------	------	------
SMILT029313.1	up	------	------	------	------	------	------	------
SMILT005764.1	up	GO:0046488;;GO:0016310;;GO:0016020;;GO:0000285;;GO:0046872;;GO:0005524	biological_process;;biological_process;;cellular_component;;molecular_function;;molecular_function;;molecular_function;;	BP:phosphatidylinositol metabolic process;;BP:phosphorylation;;CC:membrane;;MF:1-phosphatidylinositol-3-phosphate 5-kinase activity;;MF:metal ion binding;;MF:ATP binding;;	K00921	PIKFYVE, FAB1	map04145;;map04070;;map00562	Phagosome;;Phosphatidylinositol signaling system;;Inositol phosphate metabolism
SMILT016955.1	up	GO:0016787;;GO:0005525	molecular_function;;molecular_function;;	MF:hydrolase activity;;MF:GTP binding;;	------	------	------	------
SMILT022064.1	up	GO:0005524;;GO:0004672	molecular_function;;molecular_function;;	MF:ATP binding;;MF:protein kinase activity;;	------	------	------	------
SMILT006291.1	up	GO:0016020	cellular_component;;	CC:membrane;;	------	------	------	------
SMILT020395.1	up	------	------	------	------	------	------	------
SMILT003604.1	up	GO:0006817;;GO:0072657;;GO:0016020;;GO:0000139;;GO:0010008	biological_process;;biological_process;;cellular_component;;cellular_component;;cellular_component;;	BP:phosphate ion transport;;BP:protein localization to membrane;;CC:membrane;;CC:Golgi membrane;;CC:endosome membrane;;	K17086	TM9SF2_4	------	------
SMILT002258.1	up	GO:0016747	molecular_function;;	MF:transferase activity, transferring acyl groups other than amino-acyl groups;;	------	------	------	------
SMILT031820.1	up	GO:0005737;;GO:0016881	cellular_component;;molecular_function;;	CC:cytoplasm;;MF:acid-amino acid ligase activity;;	K14487	GH3	map04075	Plant hormone signal transduction
SMILT013699.1	up	GO:0016020	cellular_component;;	CC:membrane;;	------	------	------	------
SMILT003521.1	up	GO:0006817;;GO:0016020;;GO:0022857	biological_process;;cellular_component;;molecular_function;;	BP:phosphate ion transport;;CC:membrane;;MF:transmembrane transporter activity;;	K26562	NPF5, NRT1, NAET	------	------
SMILT001416.1	up	GO:0046488;;GO:0016310;;GO:0000285;;GO:0046872;;GO:0005524	biological_process;;biological_process;;molecular_function;;molecular_function;;molecular_function;;	BP:phosphatidylinositol metabolic process;;BP:phosphorylation;;MF:1-phosphatidylinositol-3-phosphate 5-kinase activity;;MF:metal ion binding;;MF:ATP binding;;	K00921	PIKFYVE, FAB1	map04145;;map04070;;map00562	Phagosome;;Phosphatidylinositol signaling system;;Inositol phosphate metabolism
SMILT006520.1	up	GO:0006744;;GO:0031314;;GO:0008681;;GO:0016709;;GO:0016712;;GO:0071949	biological_process;;cellular_component;;molecular_function;;molecular_function;;molecular_function;;molecular_function;;	BP:ubiquinone biosynthetic process;;CC:extrinsic component of mitochondrial inner membrane;;MF:2-octaprenyl-6-methoxyphenol hydroxylase activity;;MF:oxidoreductase activity, acting on paired donors, with incorporation or reduction of molecular oxygen, NA;;MF:oxidoreductase activity, acting on paired donors, with incorporation or reduction of molecular oxygen, reduced flavin or flavoprotein as one…	K06126	COQ6	map00130;;map01240	Ubiquinone and other terpenoid-quinone biosynthesis;;Biosynthesis of cofactors
SMILT025390.1	up	------	------	------	------	------	------	------
SMILT030164.1	up	GO:0016567;;GO:0016020	biological_process;;cellular_component;;	BP:protein ubiquitination;;CC:membrane;;	------	------	------	------
SMILT008265.1	up	GO:0006720;;GO:0016491	biological_process;;molecular_function;;	BP:isoprenoid metabolic process;;MF:oxidoreductase activity;;	K23050	PCBER1	------	------
SMILT019595.1	up	------	------	------	------	------	------	------
SMILT033442.1	up	GO:0005576;;GO:0004857	cellular_component;;molecular_function;;	CC:extracellular region;;MF:enzyme inhibitor activity;;	------	------	------	------
SMILT006742.1	up	GO:0006355;;GO:0005634;;GO:0003700;;GO:0046983;;GO:0043565	biological_process;;cellular_component;;molecular_function;;molecular_function;;molecular_function;;	BP:regulation of transcription, DNA-templated;;CC:nucleus;;MF:transcription factor activity, sequence-specific DNA binding;;MF:protein dimerization activity;;MF:sequence-specific DNA binding;;	K26214	FIT	------	------
SMILT008279.1	up	------	------	------	------	------	------	------
SMILT003412.1	up	GO:0016126;;GO:0016310;;GO:0008299;;GO:0019287;;GO:0005737;;GO:0004496;;GO:0016301;;GO:0005524	biological_process;;biological_process;;biological_process;;biological_process;;cellular_component;;molecular_function;;molecular_function;;molecular_function;;	BP:sterol biosynthetic process;;BP:phosphorylation;;BP:isoprenoid biosynthetic process;;BP:isopentenyl diphosphate biosynthetic process, mevalonate pathway;;CC:cytoplasm;;MF:mevalonate kinase activity;;MF:kinase activity;;MF:ATP binding;;	K00869	MVK, mvaK1	map04146;;map00900	Peroxisome;;Terpenoid backbone biosynthesis
SMILT029549.1	up	GO:0009832;;GO:0071555;;GO:0033356;;GO:0005794;;GO:0005829;;GO:0052691	biological_process;;biological_process;;biological_process;;cellular_component;;cellular_component;;molecular_function;;	BP:plant-type cell wall biogenesis;;BP:cell wall organization;;BP:UDP-L-arabinose metabolic process;;CC:Golgi apparatus;;CC:cytosol;;MF:UDP-arabinopyranose mutase activity;;	K13379	RGP, UTM	map00520;;map01250	Amino sugar and nucleotide sugar metabolism;;Biosynthesis of nucleotide sugars
SMILT007488.1	up	GO:0016020;;GO:0008195	cellular_component;;molecular_function;;	CC:membrane;;MF:phosphatidate phosphatase activity;;	------	------	------	------
SMILT005804.1	up	GO:0019430;;GO:0006801;;GO:0016209;;GO:0004784;;GO:0005507;;GO:0016491	biological_process;;biological_process;;molecular_function;;molecular_function;;molecular_function;;molecular_function;;	BP:removal of superoxide radicals;;BP:superoxide metabolic process;;MF:antioxidant activity;;MF:superoxide dismutase activity;;MF:copper ion binding;;MF:oxidoreductase activity;;	K04565	SOD1	map04146	Peroxisome
SMILT017997.1	up	------	------	------	------	------	------	------
SMILT021675.1	up	GO:0005634;;GO:0003700;;GO:0043565	cellular_component;;molecular_function;;molecular_function;;	CC:nucleus;;MF:transcription factor activity, sequence-specific DNA binding;;MF:sequence-specific DNA binding;;	------	------	------	------
SMILT026931.1	up	GO:0032784;;GO:0009742;;GO:0005634;;GO:0003746	biological_process;;biological_process;;cellular_component;;molecular_function;;	BP:regulation of DNA-templated transcription, elongation;;BP:brassinosteroid mediated signaling pathway;;CC:nucleus;;MF:translation elongation factor activity;;	K17498	SPN1, IWS1	------	------
SMILT013444.1	up	------	------	------	------	------	------	------
SMILT011874.1	up	GO:0031047;;GO:0051607;;GO:1990904;;GO:0003723	biological_process;;biological_process;;cellular_component;;molecular_function;;	BP:gene silencing by RNA;;BP:defense response to virus;;CC:ribonucleoprotein complex;;MF:RNA binding;;	K11593	ELF2C, AGO	------	------
SMILT019640.1	up	GO:0016020;;GO:0016740;;GO:0016263	cellular_component;;molecular_function;;molecular_function;;	CC:membrane;;MF:transferase activity;;MF:glycoprotein-N-acetylgalactosamine 3-beta-galactosyltransferase activity;;	------	------	------	------
SMILT004186.1	up	GO:0051560;;GO:0005743;;GO:0015292;;GO:0005262	biological_process;;cellular_component;;molecular_function;;molecular_function;;	BP:mitochondrial calcium ion homeostasis;;CC:mitochondrial inner membrane;;MF:uniporter activity;;MF:calcium channel activity;;	K20858	MCU	------	------
SMILT028736.1	up	GO:0016310;;GO:0016020;;GO:0030247;;GO:0004674;;GO:0005509;;GO:0005524	biological_process;;cellular_component;;molecular_function;;molecular_function;;molecular_function;;molecular_function;;	BP:phosphorylation;;CC:membrane;;MF:polysaccharide binding;;MF:protein serine/threonine kinase activity;;MF:calcium ion binding;;MF:ATP binding;;	------	------	------	------
SMILT013747.1	up	------	------	------	------	------	------	------
SMILT029342.1	up	------	------	------	K09422	MYBP	------	------
SMILT009963.1	up	GO:0006720;;GO:0008270;;GO:0016616	biological_process;;molecular_function;;molecular_function;;	BP:isoprenoid metabolic process;;MF:zinc ion binding;;MF:oxidoreductase activity, acting on the CH-OH group of donors, NAD or NADP as acceptor;;	K23232	10HGO	map00902	Monoterpenoid biosynthesis
SMILT016044.1	up	GO:0019288;;GO:0050992;;GO:0051745;;GO:0046872;;GO:0051539	biological_process;;biological_process;;molecular_function;;molecular_function;;molecular_function;;	BP:isopentenyl diphosphate biosynthetic process, methylerythritol 4-phosphate pathway;;BP:dimethylallyl diphosphate biosynthetic process;;MF:4-hydroxy-3-methylbut-2-en-1-yl diphosphate reductase activity;;MF:metal ion binding;;MF:4 iron, 4 sulfur cluster binding;;	K03527	ispH, lytB	map00900	Terpenoid backbone biosynthesis
SMILT001839.1	up	GO:0032259;;GO:0009809;;GO:0042409;;GO:0008171;;GO:0008757	biological_process;;biological_process;;molecular_function;;molecular_function;;molecular_function;;	BP:methylation;;BP:lignin biosynthetic process;;MF:caffeoyl-CoA O-methyltransferase activity;;MF:O-methyltransferase activity;;MF:S-adenosylmethionine-dependent methyltransferase activity;;	K00588;K13272	E2.1.1.104;AOMT, CROMT2	map00941;;map00940;;map00945;;map00944	Flavonoid biosynthesis;;Phenylpropanoid biosynthesis;;Stilbenoid, diarylheptanoid and gingerol biosynthesis;;Flavone and flavonol biosynthesis
SMILT004804.1	up	GO:0006952;;GO:0051707;;GO:0016020;;GO:0043531	biological_process;;biological_process;;cellular_component;;molecular_function;;	BP:defense response;;BP:response to other organism;;CC:membrane;;MF:ADP binding;;	------	------	------	------
SMILT008046.1	up	GO:0042546;;GO:0009734;;GO:0055085;;GO:0071555;;GO:0010411;;GO:0016020;;GO:0048046;;GO:0016762;;GO:0004553	biological_process;;biological_process;;biological_process;;biological_process;;biological_process;;cellular_component;;cellular_component;;molecular_function;;molecular_function;;	BP:cell wall biogenesis;;BP:auxin-activated signaling pathway;;BP:transmembrane transport;;BP:cell wall organization;;BP:xyloglucan metabolic process;;CC:membrane;;CC:apoplast;;MF:xylogluca;;MF:hydrolase activity, hydrolyzing O-glycosyl compounds;;	K08235	E2.4.1.207	------	------
SMILT021205.1	up	------	------	------	------	------	------	------
SMILT025500.1	up	GO:0006720;;GO:0008270;;GO:0016616	biological_process;;molecular_function;;molecular_function;;	BP:isoprenoid metabolic process;;MF:zinc ion binding;;MF:oxidoreductase activity, acting on the CH-OH group of donors, NAD or NADP as acceptor;;	K23232	10HGO	map00902	Monoterpenoid biosynthesis
SMILT021366.1	up	GO:0016740	molecular_function;;	MF:transferase activity;;	K13065	E2.3.1.133, HCT	map00941;;map00940;;map00945	Flavonoid biosynthesis;;Phenylpropanoid biosynthesis;;Stilbenoid, diarylheptanoid and gingerol biosynthesis
SMILT030163.1	up	------	------	------	------	------	------	------
SMILT009645.1	up	------	------	------	------	------	------	------
SMILT005741.1	up	GO:0006629;;GO:0016298;;GO:0016788	biological_process;;molecular_function;;molecular_function;;	BP:lipid metabolic process;;MF:lipase activity;;MF:hydrolase activity, acting on ester bonds;;	------	------	------	------
SMILT012735.1	up	GO:0006508;;GO:0004190	biological_process;;molecular_function;;	BP:proteolysis;;MF:aspartic-type endopeptidase activity;;	------	------	------	------
SMILT029123.1	up	GO:0006508;;GO:0008240;;GO:0004252	biological_process;;molecular_function;;molecular_function;;	BP:proteolysis;;MF:tripeptidyl-peptidase activity;;MF:serine-type endopeptidase activity;;	------	------	------	------
SMILT027068.1	up	GO:0030245;;GO:0005576;;GO:0030246;;GO:0008810	biological_process;;cellular_component;;molecular_function;;molecular_function;;	BP:cellulose catabolic process;;CC:extracellular region;;MF:carbohydrate binding;;MF:cellulase activity;;	K01179	E3.2.1.4	map00500	Starch and sucrose metabolism
SMILT007851.1	up	GO:0046872	molecular_function;;	MF:metal ion binding;;	------	------	------	------
SMILT007068.1	up	GO:0005509	molecular_function;;	MF:calcium ion binding;;	K24345	KIC	------	------
SMILT014641.1	up	------	------	------	K11462	EED	map03083	Polycomb repressive complex
SMILT029588.1	up	GO:0009554;;GO:0098552;;GO:0005886	biological_process;;cellular_component;;cellular_component;;	BP:megasporogenesis;;CC:side of membrane;;CC:plasma membrane;;	------	------	------	------
SMILT025256.1	up	GO:0046872	molecular_function;;	MF:metal ion binding;;	------	------	------	------
SMILT022641.1	up	GO:0005975;;GO:0004650	biological_process;;molecular_function;;	BP:carbohydrate metabolic process;;MF:polygalacturonase activity;;	K01213	E3.2.1.67	map00040	Pentose and glucuronate interconversions
SMILT023555.1	up	------	------	------	------	------	------	------
SMILT018244.1	up	GO:0016020;;GO:0016757	cellular_component;;molecular_function;;	CC:membrane;;MF:transferase activity, transferring glycosyl groups;;	------	------	------	------
SMILT031235.1	up	GO:0005634	cellular_component;;	CC:nucleus;;	------	------	------	------
SMILT013252.1	up	GO:0006633;;GO:0016020;;GO:0009922;;GO:0016747	biological_process;;cellular_component;;molecular_function;;molecular_function;;	BP:fatty acid biosynthetic process;;CC:membrane;;MF:fatty acid elongase activity;;MF:transferase activity, transferring acyl groups other than amino-acyl groups;;	K15397	KCS	map04626;;map00062	Plant-pathogen interaction;;Fatty acid elongation
SMILT008166.1	up	GO:0006817;;GO:0055085;;GO:0016020;;GO:0005886;;GO:0022857	biological_process;;biological_process;;cellular_component;;cellular_component;;molecular_function;;	BP:phosphate ion transport;;BP:transmembrane transport;;CC:membrane;;CC:plasma membrane;;MF:transmembrane transporter activity;;	K26552	NPF2, GTR, NRT1	------	------
SMILT000157.1	up	GO:0009699;;GO:0048046	biological_process;;cellular_component;;	BP:phenylpropanoid biosynthetic process;;CC:apoplast;;	------	------	------	------
SMILT007334.1	up	GO:0016787;;GO:0016746;;GO:0080032;;GO:0080030	molecular_function;;molecular_function;;molecular_function;;molecular_function;;	MF:hydrolase activity;;MF:transferase activity, transferring acyl groups;;MF:methyl jasmonate esterase activity;;MF:methyl indole-3-acetate esterase activity;;	------	------	------	------
SMILT033753.1	up	GO:0090332;;GO:0071277;;GO:0005886;;GO:0005544	biological_process;;biological_process;;cellular_component;;molecular_function;;	BP:stomatal closure;;BP:cellular response to calcium ion;;CC:plasma membrane;;MF:calcium-dependent phospholipid binding;;	------	------	------	------
SMILT033072.1	up	GO:0006952;;GO:0009607;;GO:0016020;;GO:0005516	biological_process;;biological_process;;cellular_component;;molecular_function;;	BP:defense response;;BP:response to biotic stimulus;;CC:membrane;;MF:calmodulin binding;;	K08472	MLO	------	------
SMILT022056.1	up	GO:0010073;;GO:0010152;;GO:0048867;;GO:0016036;;GO:0009846;;GO:0005783;;GO:0016020;;GO:0140358;;GO:0016887;;GO:0005524	biological_process;;biological_process;;biological_process;;biological_process;;biological_process;;cellular_component;;cellular_component;;molecular_function;;molecular_function;;molecular_function;;	BP:meristem maintenance;;BP:pollen maturation;;BP:stem cell fate determination;;BP:cellular response to phosphate starvation;;BP:pollen germination;;CC:endoplasmic reticulum;;CC:membrane;;MF:P-type transmembrane transporter activity;;MF:ATPase activity;;MF:ATP binding;;	K14950	ATP13A1, SPF1	------	------
SMILT018525.1	up	GO:0050832;;GO:0016310;;GO:0005886;;GO:0005524;;GO:0004672	biological_process;;biological_process;;cellular_component;;molecular_function;;molecular_function;;	BP:defense response to fungus;;BP:phosphorylation;;CC:plasma membrane;;MF:ATP binding;;MF:protein kinase activity;;	------	------	------	------
SMILT016839.1	up	GO:0000387;;GO:0000243;;GO:0071011;;GO:0005829;;GO:0005682;;GO:0034715;;GO:0097526;;GO:0005689;;GO:0005687;;GO:0005686;;GO:0005685;;GO:0034719;;GO:0071013;;GO:0005681;;GO:0003723	biological_process;;cellular_component;;cellular_component;;cellular_component;;cellular_component;;cellular_component;;cellular_component;;cellular_component;;cellular_component;;cellular_component;;cellular_component;;cellular_component;;cellular_component;;cellular_component;;molecular_function;;	BP:spliceosomal snRNP assembly;;CC:commitment complex;;CC:precatalytic spliceosome;;CC:cytosol;;CC:U5 snRNP;;CC:pICln-Sm protein complex;;CC:spliceosomal tri-snRNP complex;;CC:U12-type spliceosomal complex;;CC:U4 snRNP;;CC:U2 snRNP;;CC:U1 snRNP;;CC:SMN-Sm protein complex;;CC:catalytic step 2 spliceosome;;CC:spliceosomal complex;;MF:RNA binding;;	K11088	SNRPD3, SMD3	map03040	Spliceosome
SMILT008585.1	up	GO:0030968;;GO:0006950;;GO:0030433;;GO:0000839;;GO:0005789;;GO:1990381;;GO:0051787	biological_process;;biological_process;;biological_process;;cellular_component;;cellular_component;;molecular_function;;molecular_function;;	BP:endoplasmic reticulum unfolded protein response;;BP:response to stress;;BP:ER-associated ubiquitin-dependent protein catabolic process;;CC:Hrd1p ubiquitin ligase ERAD-L complex;;CC:endoplasmic reticulum membrane;;MF:ubiquitin-specific protease binding;;MF:misfolded protein binding;;	K13989	DERL2_3	map04141	Protein processing in endoplasmic reticulum
SMILT027727.1	up	GO:0016310;;GO:0005886;;GO:0016020;;GO:0004674;;GO:0005524	biological_process;;cellular_component;;cellular_component;;molecular_function;;molecular_function;;	BP:phosphorylation;;CC:plasma membrane;;CC:membrane;;MF:protein serine/threonine kinase activity;;MF:ATP binding;;	------	------	------	------
SMILT009079.1	up	GO:0006281;;GO:0046872	biological_process;;molecular_function;;	BP:DNA repair;;MF:metal ion binding;;	------	------	------	------
SMILT006268.1	up	------	------	------	------	------	------	------
SMILT016558.1	up	GO:0016310;;GO:0016020;;GO:0004674;;GO:0005524;;GO:0004672	biological_process;;cellular_component;;molecular_function;;molecular_function;;molecular_function;;	BP:phosphorylation;;CC:membrane;;MF:protein serine/threonine kinase activity;;MF:ATP binding;;MF:protein kinase activity;;	------	------	------	------
SMILT000921.1	up	GO:0016310;;GO:0016020;;GO:0004674;;GO:0004672;;GO:0005524;;GO:0106310	biological_process;;cellular_component;;molecular_function;;molecular_function;;molecular_function;;deleted;;	BP:phosphorylation;;CC:membrane;;MF:protein serine/threonine kinase activity;;MF:protein kinase activity;;MF:ATP binding;;MF:old GO;;	------	------	------	------
SMILT022998.1	up	GO:0009738;;GO:0006952;;GO:0009607;;GO:0038023;;GO:0004864;;GO:0010427	biological_process;;biological_process;;biological_process;;molecular_function;;molecular_function;;molecular_function;;	BP:abscisic acid-activated signaling pathway;;BP:defense response;;BP:response to biotic stimulus;;MF:signaling receptor activity;;MF:protein phosphatase inhibitor activity;;MF:abscisic acid binding;;	------	------	------	------
SMILT006256.1	up	GO:0006520;;GO:1901566;;GO:0016831;;GO:0004058;;GO:0030170	biological_process;;biological_process;;molecular_function;;molecular_function;;molecular_function;;	BP:cellular amino acid metabolic process;;BP:organonitrogen compound biosynthetic process;;MF:carboxy-lyase activity;;MF:aromatic-L-amino-acid decarboxylase activity;;MF:pyridoxal phosphate binding;;	K01593	DDC, TDC	map00965;;map00901;;map00950;;map00360;;map00350;;map00380	Betalain biosynthesis;;Indole alkaloid biosynthesis;;Isoquinoline alkaloid biosynthesis;;Phenylalanine metabolism;;Tyrosine metabolism;;Tryptophan metabolism
SMILT022754.1	up	------	------	------	------	------	------	------
SMILT000220.1	up	GO:0016310;;GO:0016020;;GO:0004674;;GO:0004672;;GO:0005524;;GO:0106310	biological_process;;cellular_component;;molecular_function;;molecular_function;;molecular_function;;deleted;;	BP:phosphorylation;;CC:membrane;;MF:protein serine/threonine kinase activity;;MF:protein kinase activity;;MF:ATP binding;;MF:old GO;;	------	------	------	------
SMILT017656.1	up	------	------	------	------	------	------	------
SMILT011402.1	up	GO:0003924;;GO:0005525	molecular_function;;molecular_function;;	MF:GTPase activity;;MF:GTP binding;;	K07889	RAB5C	map04145;;map04144	Phagosome;;Endocytosis
SMILT002705.1	up	------	------	------	------	------	------	------
SMILT002711.1	up	GO:0006520;;GO:1901566;;GO:0005739;;GO:0004069;;GO:0030170	biological_process;;biological_process;;cellular_component;;molecular_function;;molecular_function;;	BP:cellular amino acid metabolic process;;BP:organonitrogen compound biosynthetic process;;CC:mitochondrion;;MF:L-aspartat;;MF:pyridoxal phosphate binding;;	K14455	GOT2	map00220;;map00270;;map00330;;map00710;;map00950;;map00250;;map00360;;map00350;;map00960;;map00400	Arginine biosynthesis;;Cysteine and methionine metabolism;;Arginine and proline metabolism;;Carbon fixation in photosynthetic organisms;;Isoquinoline alkaloid biosynthesis;;Alanine, aspartate and glutamate metabolism;;Phenylalanine metabolism;;Tyrosine metabolism;;Tropane, piperidine and pyridine alkaloid biosynthesis;;Phenylalanine, tyrosine and tryptophan biosynthesis
SMILT011399.1	up	GO:0009698;;GO:0016207	biological_process;;molecular_function;;	BP:phenylpropanoid metabolic process;;MF:4-coumarate-CoA ligase activity;;	K23618	AAE11_12	------	------
SMILT005646.1	up	GO:0046872	molecular_function;;	MF:metal ion binding;;	------	------	------	------
SMILT024160.1	up	------	------	------	------	------	------	------
SMILT012762.1	up	------	------	------	------	------	------	------
SMILT000967.1	up	GO:0006782;;GO:0006779;;GO:0050661;;GO:0008883	biological_process;;biological_process;;molecular_function;;molecular_function;;	BP:protoporphyrinogen IX biosynthetic process;;BP:porphyrin-containing compound biosynthetic process;;MF:NADP binding;;MF:glutamyl-tRNA reductase activity;;	K02492	hemA	map00860;;map01240	Porphyrin metabolism;;Biosynthesis of cofactors
SMILT008333.1	up	GO:1901566;;GO:0003824;;GO:0030170	biological_process;;molecular_function;;molecular_function;;	BP:organonitrogen compound biosynthetic process;;MF:catalytic activity;;MF:pyridoxal phosphate binding;;	K01762	ACS	map00270	Cysteine and methionine metabolism
SMILT019215.1	up	GO:0006952;;GO:0051707	biological_process;;biological_process;;	BP:defense response;;BP:response to other organism;;	------	------	------	------
SMILT024763.1	up	GO:0016787;;GO:0106435	molecular_function;;deleted;;	MF:hydrolase activity;;MF:old GO;;	------	------	------	------
SMILT015604.1	up	GO:0016020	cellular_component;;	CC:membrane;;	------	------	------	------
SMILT009967.1	up	GO:0006720;;GO:0008270;;GO:0016616	biological_process;;molecular_function;;molecular_function;;	BP:isoprenoid metabolic process;;MF:zinc ion binding;;MF:oxidoreductase activity, acting on the CH-OH group of donors, NAD or NADP as acceptor;;	K23232	10HGO	map00902	Monoterpenoid biosynthesis
SMILT000922.1	up	GO:0009970;;GO:0009873;;GO:0042762;;GO:0005634;;GO:0003700;;GO:0000976	biological_process;;biological_process;;biological_process;;cellular_component;;molecular_function;;molecular_function;;	BP:cellular response to sulfate starvation;;BP:ethylene-activated signaling pathway;;BP:regulation of sulfur metabolic process;;CC:nucleus;;MF:transcription factor activity, sequence-specific DNA binding;;MF:transcription regulatory region sequence-specific DNA binding;;	K14514	EIN3	map04016;;map04075	MAPK signaling pathway - plant;;Plant hormone signal transduction
SMILT022753.1	up	GO:0005794;;GO:0016020;;GO:0015297	cellular_component;;cellular_component;;molecular_function;;	CC:Golgi apparatus;;CC:membrane;;MF:antiporter activity;;	------	------	------	------
SMILT004761.1	up	GO:0002238;;GO:0009805;;GO:0009416;;GO:0045487;;GO:0052634;;GO:0016706;;GO:0046872	biological_process;;biological_process;;biological_process;;biological_process;;molecular_function;;molecular_function;;molecular_function;;	BP:response to molecule of fungal origin;;BP:coumarin biosynthetic process;;BP:response to light stimulus;;BP:gibberellin catabolic process;;MF:C-19 gibberellin 2-beta-dioxygenase activity;;MF:oxidoreductase activity, acting on paired donors, with incorporation or reduction of molecular oxygen, 2-oxoglutarate as one donor, and incorporation of one atom each of oxygen into both donors;;MF:metal io…	K04125	GA2ox	map00904	Diterpenoid biosynthesis
SMILT001079.1	up	------	------	------	------	------	------	------
SMILT007650.1	up	GO:0016310;;GO:0006094;;GO:0005829;;GO:0016301;;GO:0004612;;GO:0005524	biological_process;;biological_process;;cellular_component;;molecular_function;;molecular_function;;molecular_function;;	BP:phosphorylation;;BP:gluconeogenesis;;CC:cytosol;;MF:kinase activity;;MF:phosphoenolpyruvate carboxykinas;;MF:ATP binding;;	K01610	pckA	map00020;;map00010;;map00620;;map00710	Citrate cycle (TCA cycle);;Glycolysis / Gluconeogenesis;;Pyruvate metabolism;;Carbon fixation in photosynthetic organisms
SMILT003094.1	up	GO:0016310;;GO:0007205;;GO:0016020;;GO:0046872;;GO:0004143;;GO:0005524	biological_process;;biological_process;;cellular_component;;molecular_function;;molecular_function;;molecular_function;;	BP:phosphorylation;;BP:protein kinase C-activating G-protein coupled receptor signaling pathway;;CC:membrane;;MF:metal ion binding;;MF:diacylglycerol kinase activity;;MF:ATP binding;;	K00901	dgkA, DGK	map00564;;map04070;;map00561	Glycerophospholipid metabolism;;Phosphatidylinositol signaling system;;Glycerolipid metabolism
SMILT018971.1	up	GO:0016020;;GO:0008757;;GO:0003676	cellular_component;;molecular_function;;molecular_function;;	CC:membrane;;MF:S-adenosylmethionine-dependent methyltransferase activity;;MF:nucleic acid binding;;	------	------	------	------
SMILT029082.1	up	GO:0016853	molecular_function;;	MF:isomerase activity;;	K07517	ECI1_2	map00071	Fatty acid degradation
SMILT013915.1	up	GO:0016310;;GO:0048544;;GO:0016020;;GO:0030246;;GO:0004674;;GO:0005524;;GO:0106310	biological_process;;biological_process;;cellular_component;;molecular_function;;molecular_function;;molecular_function;;deleted;;	BP:phosphorylation;;BP:recognition of pollen;;CC:membrane;;MF:carbohydrate binding;;MF:protein serine/threonine kinase activity;;MF:ATP binding;;MF:old GO;;	------	------	------	------
SMILT029220.1	up	GO:0005737;;GO:0043231;;GO:0051087	cellular_component;;cellular_component;;molecular_function;;	CC:cytoplasm;;CC:intracellular membrane-bounded organelle;;MF:chaperone binding;;	------	------	------	------
SMILT010696.1	up	GO:0006633;;GO:0005789;;GO:0016829	biological_process;;cellular_component;;molecular_function;;	BP:fatty acid biosynthetic process;;CC:endoplasmic reticulum membrane;;MF:lyase activity;;	K10703	HACD, PHS1, PAS2	map01040;;map00062	Biosynthesis of unsaturated fatty acids;;Fatty acid elongation
SMILT027437.1	up	GO:0016310;;GO:0016020;;GO:0004674;;GO:0005524	biological_process;;cellular_component;;molecular_function;;molecular_function;;	BP:phosphorylation;;CC:membrane;;MF:protein serine/threonine kinase activity;;MF:ATP binding;;	------	------	------	------
SMILT007863.1	up	------	------	------	------	------	------	------
SMILT010076.1	up	GO:0016310;;GO:0007165;;GO:0009414;;GO:0009617;;GO:2000031;;GO:0002229;;GO:1900150;;GO:0009788;;GO:1900424;;GO:0009620;;GO:0009723;;GO:0005783;;GO:0012510;;GO:0005737;;GO:0005634;;GO:0005886;;GO:0005829;;GO:0005802;;GO:0005769;;GO:0004674;;GO:0004672;;GO:0005524;;GO:0016301;;GO:0004709	biological_process;;biological_process;;biological_process;;biological_process;;biological_process;;biological_process;;biological_process;;biological_process;;biological_process;;biological_process;;biological_process;;cellular_component;;cellular_component;;cellular_component;;cellular_component;;cellular_component;;cellular_component;;cellular_component;;cellular_component;;molecular_function;…	BP:phosphorylation;;BP:signal transduction;;BP:response to water deprivation;;BP:response to bacterium;;BP:regulation of salicylic acid mediated signaling pathway;;BP:defense response to oomycetes;;BP:regulation of defense response to fungus;;BP:negative regulation of abscisic acid-activated signaling pathway;;BP:regulation of defense response to bacterium;;BP:response to fungus;;BP:response to e…	------	------	------	------
SMILT021126.1	up	GO:0016020	cellular_component;;	CC:membrane;;	------	------	------	------
SMILT023013.1	up	GO:0003960;;GO:0016491	molecular_function;;molecular_function;;	MF:NADP;;MF:oxidoreductase activity;;	K00224	CEQORH	map00592	alpha-Linolenic acid metabolism
SMILT023565.1	up	------	------	------	------	------	------	------
SMILT029630.1	up	GO:0000139;;GO:0033843;;GO:0008378;;GO:0016757	cellular_component;;molecular_function;;molecular_function;;molecular_function;;	CC:Golgi membrane;;MF:xyloglucan 6-xylosyltransferase activity;;MF:galactosyltransferase activity;;MF:transferase activity, transferring glycosyl groups;;	------	------	------	------
SMILT027788.1	up	GO:0010997;;GO:0097027	molecular_function;;molecular_function;;	MF:anaphase-promoting complex binding;;MF:ubiquitin-protein transferase activator activity;;	K03363	CDC20	map04120	Ubiquitin mediated proteolysis
SMILT027914.1	up	GO:0006817;;GO:0016020	biological_process;;cellular_component;;	BP:phosphate ion transport;;CC:membrane;;	------	------	------	------
SMILT027962.1	up	GO:0045489;;GO:0071555;;GO:0000139;;GO:0047262	biological_process;;biological_process;;cellular_component;;molecular_function;;	BP:pectin biosynthetic process;;BP:cell wall organization;;CC:Golgi membrane;;MF:polygalacturonate 4-alpha-galacturonosyltransferase activity;;	K20867	GAUT12S	------	------
SMILT008029.1	up	GO:0016310;;GO:0005886;;GO:0004674;;GO:0004715;;GO:0005524	biological_process;;cellular_component;;molecular_function;;molecular_function;;molecular_function;;	BP:phosphorylation;;CC:plasma membrane;;MF:protein serine/threonine kinase activity;;MF:non-membrane spanning protein tyrosine kinase activity;;MF:ATP binding;;	------	------	------	------
SMILT021717.1	up	GO:0006952;;GO:0012501;;GO:2000031	biological_process;;biological_process;;biological_process;;	BP:defense response;;BP:programmed cell death;;BP:regulation of salicylic acid mediated signaling pathway;;	------	------	------	------
SMILT002247.1	up	GO:0006508;;GO:0005576;;GO:0004185	biological_process;;cellular_component;;molecular_function;;	BP:proteolysis;;CC:extracellular region;;MF:serine-type carboxypeptidase activity;;	K16297	SCPL-II	------	------
SMILT001019.1	up	GO:0035196;;GO:0005737;;GO:0003725	biological_process;;cellular_component;;molecular_function;;	BP:production of miRNAs involved in gene silencing by miRNA;;CC:cytoplasm;;MF:double-stranded RNA binding;;	------	------	------	------
SMILT028866.1	up	GO:0009751;;GO:0042542;;GO:0004402;;GO:0046872;;GO:0005516	biological_process;;biological_process;;molecular_function;;molecular_function;;molecular_function;;	BP:response to salicylic acid;;BP:response to hydrogen peroxide;;MF:histone acetyltransferase activity;;MF:metal ion binding;;MF:calmodulin binding;;	------	------	------	------
SMILT015684.1	up	GO:0006004;;GO:0016020;;GO:0016740	biological_process;;cellular_component;;molecular_function;;	BP:fucose metabolic process;;CC:membrane;;MF:transferase activity;;	------	------	------	------
SMILT006881.1	up	GO:0050832;;GO:0005886	biological_process;;cellular_component;;	BP:defense response to fungus;;CC:plasma membrane;;	K13466	EIX1_2	map04626	Plant-pathogen interaction
SMILT015990.1	up	GO:0050832;;GO:0016310;;GO:0006952;;GO:0006355;;GO:0006353;;GO:0051707;;GO:0016020;;GO:0005886;;GO:0004674;;GO:0004672;;GO:0003690;;GO:0005524	biological_process;;biological_process;;biological_process;;biological_process;;biological_process;;biological_process;;cellular_component;;cellular_component;;molecular_function;;molecular_function;;molecular_function;;molecular_function;;	BP:defense response to fungus;;BP:phosphorylation;;BP:defense response;;BP:regulation of transcription, DNA-templated;;BP:DNA-templated transcription, termination;;BP:response to other organism;;CC:membrane;;CC:plasma membrane;;MF:protein serine/threonine kinase activity;;MF:protein kinase activity;;MF:double-stranded DNA binding;;MF:ATP binding;;	------	------	------	------
SMILT006900.1	up	GO:0035251;;GO:0008194	molecular_function;;molecular_function;;	MF:UDP-glucosyltransferase activity;;MF:UDP-glycosyltransferase activity;;	------	------	------	------
SMILT015663.1	up	GO:0042214;;GO:0009686;;GO:0016102;;GO:0009507;;GO:0016853;;GO:0010333;;GO:0000287;;GO:0009905	biological_process;;biological_process;;biological_process;;cellular_component;;molecular_function;;molecular_function;;molecular_function;;molecular_function;;	BP:terpene metabolic process;;BP:gibberellin biosynthetic process;;BP:diterpenoid biosynthetic process;;CC:chloroplast;;MF:isomerase activity;;MF:terpene synthase activity;;MF:magnesium ion binding;;MF:ent-copalyl diphosphate synthase activity;;	K04120	E5.5.1.13	map00904	Diterpenoid biosynthesis
SMILT017269.1	up	GO:0048046;;GO:0030145	cellular_component;;molecular_function;;	CC:apoplast;;MF:manganese ion binding;;	------	------	------	------
SMILT018331.1	up	GO:0006412;;GO:0022627;;GO:0015935;;GO:0003735;;GO:0003729	biological_process;;cellular_component;;cellular_component;;molecular_function;;molecular_function;;	BP:translation;;CC:cytosolic small ribosomal subunit;;CC:small ribosomal subunit;;MF:structural constituent of ribosome;;MF:mRNA binding;;	K02981	RP-S2e, RPS2	map03010	Ribosome
SMILT018040.1	up	GO:0006879;;GO:0006952;;GO:0006351;;GO:0009873;;GO:0005634;;GO:0003700;;GO:0003677;;GO:0046983	biological_process;;biological_process;;biological_process;;biological_process;;cellular_component;;molecular_function;;molecular_function;;molecular_function;;	BP:cellular iron ion homeostasis;;BP:defense response;;BP:transcription, DNA-templated;;BP:ethylene-activated signaling pathway;;CC:nucleus;;MF:transcription factor activity, sequence-specific DNA binding;;MF:DNA binding;;MF:protein dimerization activity;;	------	------	------	------
SMILT001634.1	up	------	------	------	K20717	YDA	map04016	MAPK signaling pathway - plant
SMILT007036.1	up	GO:0048046;;GO:0030145;;GO:0004386	cellular_component;;molecular_function;;molecular_function;;	CC:apoplast;;MF:manganese ion binding;;MF:helicase activity;;	------	------	------	------
SMILT007981.1	up	------	------	------	------	------	------	------
SMILT030503.1	up	GO:0016020	cellular_component;;	CC:membrane;;	------	------	------	------
SMILT025571.1	up	GO:0016310;;GO:0004674;;GO:0005524	biological_process;;molecular_function;;molecular_function;;	BP:phosphorylation;;MF:protein serine/threonine kinase activity;;MF:ATP binding;;	------	------	------	------
SMILT013184.1	up	GO:0016567;;GO:0016020;;GO:0061630	biological_process;;cellular_component;;molecular_function;;	BP:protein ubiquitination;;CC:membrane;;MF:ubiquitin protein ligase activity;;	------	------	------	------
SMILT007901.1	up	GO:0016310;;GO:0016020;;GO:0030247;;GO:0005524;;GO:0004672	biological_process;;cellular_component;;molecular_function;;molecular_function;;molecular_function;;	BP:phosphorylation;;CC:membrane;;MF:polysaccharide binding;;MF:ATP binding;;MF:protein kinase activity;;	------	------	------	------
SMILT007199.1	up	------	------	------	------	------	------	------
SMILT000413.1	up	GO:0016020;;GO:0005886;;GO:0008519	cellular_component;;cellular_component;;molecular_function;;	CC:membrane;;CC:plasma membrane;;MF:ammonium transmembrane transporter activity;;	K03320	amt, AMT, MEP	------	------
SMILT012784.1	up	------	------	------	------	------	------	------
SMILT011134.1	up	------	------	------	K00326	CYB5R	map00520	Amino sugar and nucleotide sugar metabolism
SMILT013458.1	up	------	------	------	------	------	------	------
SMILT010477.1	up	GO:0016310;;GO:0016020;;GO:0016301;;GO:0004674;;GO:0004672;;GO:0005524	biological_process;;cellular_component;;molecular_function;;molecular_function;;molecular_function;;molecular_function;;	BP:phosphorylation;;CC:membrane;;MF:kinase activity;;MF:protein serine/threonine kinase activity;;MF:protein kinase activity;;MF:ATP binding;;	------	------	------	------
SMILT003812.1	up	GO:0051085;;GO:0006457;;GO:0005829;;GO:0051087;;GO:0051082	biological_process;;biological_process;;cellular_component;;molecular_function;;molecular_function;;	BP:chaperone mediated protein folding requiring cofactor;;BP:protein folding;;CC:cytosol;;MF:chaperone binding;;MF:unfolded protein binding;;	K09510	DNAJB4	------	------
SMILT024889.1	up	GO:0016020;;GO:0005576;;GO:0004857	cellular_component;;cellular_component;;molecular_function;;	CC:membrane;;CC:extracellular region;;MF:enzyme inhibitor activity;;	------	------	------	------
SMILT014431.1	up	GO:0016126;;GO:0016020;;GO:0004506;;GO:0050660	biological_process;;cellular_component;;molecular_function;;molecular_function;;	BP:sterol biosynthetic process;;CC:membrane;;MF:squalene monooxygenase activity;;MF:flavin adenine dinucleotide binding;;	K00511	SQLE, ERG1	map00909;;map00100	Sesquiterpenoid and triterpenoid biosynthesis;;Steroid biosynthesis
SMILT019620.1	up	GO:0008757	molecular_function;;	MF:S-adenosylmethionine-dependent methyltransferase activity;;	------	------	------	------
SMILT000140.1	up	------	------	------	------	------	------	------
SMILT012860.1	up	GO:0009805;;GO:0002238;;GO:0016706;;GO:0046872	biological_process;;biological_process;;molecular_function;;molecular_function;;	BP:coumarin biosynthetic process;;BP:response to molecule of fungal origin;;MF:oxidoreductase activity, acting on paired donors, with incorporation or reduction of molecular oxygen, 2-oxoglutarate as one donor, and incorporation of one atom each of oxygen into both donors;;MF:metal ion binding;;	------	------	------	------
SMILT033697.1	up	------	------	------	------	------	------	------
SMILT031640.1	up	GO:0032259;;GO:0016020;;GO:0008168;;GO:0003838;;GO:0008757	biological_process;;cellular_component;;molecular_function;;molecular_function;;molecular_function;;	BP:methylation;;CC:membrane;;MF:methyltransferase activity;;MF:sterol 24-C-methyltransferase activity;;MF:S-adenosylmethionine-dependent methyltransferase activity;;	------	------	------	------
SMILT016260.1	up	GO:0016020;;GO:0009507;;GO:0016298;;GO:0003846	cellular_component;;cellular_component;;molecular_function;;molecular_function;;	CC:membrane;;CC:chloroplast;;MF:lipase activity;;MF:2-acylglycerol O-acyltransferase activity;;	K18368	CSE	map00940	Phenylpropanoid biosynthesis
SMILT028548.1	up	GO:0045493;;GO:0016020;;GO:0005576;;GO:0009044	biological_process;;cellular_component;;cellular_component;;molecular_function;;	BP:xylan catabolic process;;CC:membrane;;CC:extracellular region;;MF:xylan 1,4-beta-xylosidase activity;;	------	------	------	------
SMILT029320.1	up	GO:0015851;;GO:0016020;;GO:0005886;;GO:0022857;;GO:0015205	biological_process;;cellular_component;;cellular_component;;molecular_function;;molecular_function;;	BP:nucleobase transport;;CC:membrane;;CC:plasma membrane;;MF:transmembrane transporter activity;;MF:nucleobase transmembrane transporter activity;;	K03457	TC.NCS1	------	------
SMILT007755.1	up	GO:0005886	cellular_component;;	CC:plasma membrane;;	------	------	------	------
SMILT026001.1	up	GO:0005975;;GO:0016020;;GO:0042973;;GO:0004553	biological_process;;cellular_component;;molecular_function;;molecular_function;;	BP:carbohydrate metabolic process;;CC:membrane;;MF:glucan endo-1,3-beta-D-glucosidase activity;;MF:hydrolase activity, hydrolyzing O-glycosyl compounds;;	------	------	------	------
SMILT009128.1	up	GO:0016020	cellular_component;;	CC:membrane;;	------	------	------	------
SMILT021614.1	up	GO:0005634;;GO:0003700	cellular_component;;molecular_function;;	CC:nucleus;;MF:transcription factor activity, sequence-specific DNA binding;;	------	------	------	------
SMILT000577.1	up	GO:0006633;;GO:0016020;;GO:0016717	biological_process;;cellular_component;;molecular_function;;	BP:fatty acid biosynthetic process;;CC:membrane;;MF:oxidoreductase activity, acting on paired donors, with oxidation of a pair of donors resulting in the reduction of molecular oxygen to two molecules of water;;	K20416	FAD5	------	------
SMILT032327.1	up	------	------	------	------	------	------	------
SMILT000414.1	up	GO:0000139;;GO:0016758;;GO:0048531	cellular_component;;molecular_function;;molecular_function;;	CC:Golgi membrane;;MF:transferase activity, transferring hexosyl groups;;MF:beta-1,3-galactosyltransferase activity;;	K20855	B3GALT1S	------	------
SMILT025050.1	up	GO:0009699;;GO:0048046	biological_process;;cellular_component;;	BP:phenylpropanoid biosynthetic process;;CC:apoplast;;	------	------	------	------
SMILT002503.1	up	GO:0008299;;GO:0015936;;GO:0005789;;GO:0004420	biological_process;;biological_process;;cellular_component;;molecular_function;;	BP:isoprenoid biosynthetic process;;BP:coenzyme A metabolic process;;CC:endoplasmic reticulum membrane;;MF:hydroxymethylglutaryl-CoA reductas;;	K00021	HMGCR	map00900	Terpenoid backbone biosynthesis
SMILT004606.1	up	GO:0006355;;GO:0005634;;GO:0003677	biological_process;;cellular_component;;molecular_function;;	BP:regulation of transcription, DNA-templated;;CC:nucleus;;MF:DNA binding;;	------	------	------	------
SMILT032424.1	up	GO:0016114;;GO:0016020;;GO:0004497;;GO:0016705;;GO:0020037;;GO:0016712;;GO:0005506	biological_process;;cellular_component;;molecular_function;;molecular_function;;molecular_function;;molecular_function;;molecular_function;;	BP:terpenoid biosynthetic process;;CC:membrane;;MF:monooxygenase activity;;MF:oxidoreductase activity, acting on paired donors, with incorporation or reduction of molecular oxygen;;MF:heme binding;;MF:oxidoreductase activity, acting on paired donors, with incorporation or reduction of molecular oxygen, reduced flavin or flavoprotein as one donor, and incorporation of one atom of oxygen;;MF:iron i…	K09755	CYP84A, F5H	map00940	Phenylpropanoid biosynthesis
SMILT024007.1	up	GO:0035556;;GO:0016042;;GO:0005886;;GO:0004435	biological_process;;biological_process;;cellular_component;;molecular_function;;	BP:intracellular signal transduction;;BP:lipid catabolic process;;CC:plasma membrane;;MF:phosphatidylinositol phospholipase C activity;;	K05857	PLCD	map04070;;map00562	Phosphatidylinositol signaling system;;Inositol phosphate metabolism
SMILT012076.1	up	------	------	------	------	------	------	------
SMILT030889.1	up	------	------	------	------	------	------	------
SMILT013106.1	up	GO:0006869;;GO:0008289	biological_process;;molecular_function;;	BP:lipid transport;;MF:lipid binding;;	K20456	OSBP	------	------
SMILT008777.1	up	GO:0006412;;GO:0005840;;GO:1990904;;GO:0003735;;GO:0019843	biological_process;;cellular_component;;cellular_component;;molecular_function;;molecular_function;;	BP:translation;;CC:ribosome;;CC:ribonucleoprotein complex;;MF:structural constituent of ribosome;;MF:rRNA binding;;	------	------	------	------
SMILT015399.1	up	GO:0016020	cellular_component;;	CC:membrane;;	------	------	------	------
SMILT018029.1	up	GO:0046872	molecular_function;;	MF:metal ion binding;;	------	------	------	------
SMILT013148.1	up	GO:0048608;;GO:0006429;;GO:0009791;;GO:0016020;;GO:0002161;;GO:0004823;;GO:0016757;;GO:0005524	biological_process;;biological_process;;biological_process;;cellular_component;;molecular_function;;molecular_function;;molecular_function;;molecular_function;;	BP:reproductive structure development;;BP:leucyl-tRNA aminoacylation;;BP:post-embryonic development;;CC:membrane;;MF:aminoacyl-tRNA editing activity;;MF:leucine-tRNA ligase activity;;MF:transferase activity, transferring glycosyl groups;;MF:ATP binding;;	------	------	------	------
SMILT026323.1	up	GO:0006817;;GO:0016020;;GO:0005315	biological_process;;cellular_component;;molecular_function;;	BP:phosphate ion transport;;CC:membrane;;MF:inorganic phosphate transmembrane transporter activity;;	K08176	PHO84	------	------
SMILT011408.1	up	GO:0016020;;GO:0004364	cellular_component;;molecular_function;;	CC:membrane;;MF:glutathione transferase activity;;	K00799	GST, gst	map00480	Glutathione metabolism
SMILT002252.1	up	GO:0016020	cellular_component;;	CC:membrane;;	------	------	------	------
SMILT031255.1	up	GO:0042214;;GO:1901946;;GO:0016114;;GO:0009507;;GO:0062205;;GO:0010333;;GO:0000287	biological_process;;biological_process;;biological_process;;cellular_component;;molecular_function;;molecular_function;;molecular_function;;	BP:terpene metabolic process;;BP:miltiradiene biosynthetic process;;BP:terpenoid biosynthetic process;;CC:chloroplast;;MF:miltiradiene synthase activity;;MF:terpene synthase activity;;MF:magnesium ion binding;;	------	------	------	------
SMILT011426.1	up	GO:0009698;;GO:0016207	biological_process;;molecular_function;;	BP:phenylpropanoid metabolic process;;MF:4-coumarate-CoA ligase activity;;	------	------	------	------
SMILT032890.1	up	GO:0006950;;GO:0016887;;GO:0005524	biological_process;;molecular_function;;molecular_function;;	BP:response to stress;;MF:ATPase activity;;MF:ATP binding;;	K08900	BCS1	------	------
SMILT014246.1	up	GO:0009809;;GO:0032259;;GO:0008757;;GO:0008171;;GO:0042409	biological_process;;biological_process;;molecular_function;;molecular_function;;molecular_function;;	BP:lignin biosynthetic process;;BP:methylation;;MF:S-adenosylmethionine-dependent methyltransferase activity;;MF:O-methyltransferase activity;;MF:caffeoyl-CoA O-methyltransferase activity;;	K00588	E2.1.1.104	map00941;;map00940;;map00945	Flavonoid biosynthesis;;Phenylpropanoid biosynthesis;;Stilbenoid, diarylheptanoid and gingerol biosynthesis
SMILT022315.1	up	GO:0009308;;GO:0016020;;GO:0052593;;GO:0005507;;GO:0052596;;GO:0052594;;GO:0008131;;GO:0048038	biological_process;;cellular_component;;molecular_function;;molecular_function;;molecular_function;;molecular_function;;molecular_function;;molecular_function;;	BP:amine metabolic process;;CC:membrane;;MF:tryptamin;;MF:copper ion binding;;MF:phenethylamin;;MF:aminoaceton;;MF:primary amine oxidase activity;;MF:quinone binding;;	K00276	AOC3, AOC2, tynA	map00260;;map00960;;map00950;;map00360;;map00350;;map00410	Glycine, serine and threonine metabolism;;Tropane, piperidine and pyridine alkaloid biosynthesis;;Isoquinoline alkaloid biosynthesis;;Phenylalanine metabolism;;Tyrosine metabolism;;beta-Alanine metabolism
SMILT004090.1	up	GO:0098552;;GO:0005886	cellular_component;;cellular_component;;	CC:side of membrane;;CC:plasma membrane;;	------	------	------	------
SMILT016767.1	up	GO:0055085;;GO:0016020;;GO:0042626;;GO:0140359;;GO:0016887;;GO:0005524	biological_process;;cellular_component;;molecular_function;;molecular_function;;molecular_function;;molecular_function;;	BP:transmembrane transport;;CC:membrane;;MF:ATPase activity, coupled to transmembrane movement of substances;;MF:ABC-type transmembrane transporter activity;;MF:ATPase activity;;MF:ATP binding;;	K05658	ABCB1, CD243	map02010	ABC transporters
SMILT023238.1	up	GO:0009664;;GO:0009653;;GO:0016020;;GO:0005576	biological_process;;biological_process;;cellular_component;;cellular_component;;	BP:plant-type cell wall organization;;BP:anatomical structure morphogenesis;;CC:membrane;;CC:extracellular region;;	------	------	------	------
SMILT007700.1	up	GO:0005615	cellular_component;;	CC:extracellular space;;	------	------	------	------
SMILT014371.1	up	GO:0006952;;GO:0006351;;GO:0009873;;GO:0005634;;GO:0003700;;GO:0003677	biological_process;;biological_process;;biological_process;;cellular_component;;molecular_function;;molecular_function;;	BP:defense response;;BP:transcription, DNA-templated;;BP:ethylene-activated signaling pathway;;CC:nucleus;;MF:transcription factor activity, sequence-specific DNA binding;;MF:DNA binding;;	K14516	ERF1	map04016;;map04075	MAPK signaling pathway - plant;;Plant hormone signal transduction
SMILT020772.1	up	GO:0032259;;GO:0016020;;GO:0008168;;GO:0008757	biological_process;;cellular_component;;molecular_function;;molecular_function;;	BP:methylation;;CC:membrane;;MF:methyltransferase activity;;MF:S-adenosylmethionine-dependent methyltransferase activity;;	------	------	------	------
SMILT026712.1	up	------	------	------	------	------	------	------
SMILT023240.1	up	GO:0046872;;GO:0016831;;GO:0000287;;GO:0030976;;GO:0004737	molecular_function;;molecular_function;;molecular_function;;molecular_function;;molecular_function;;	MF:metal ion binding;;MF:carboxy-lyase activity;;MF:magnesium ion binding;;MF:thiamine pyrophosphate binding;;MF:pyruvate decarboxylase activity;;	K01568	PDC, pdc	map00010	Glycolysis / Gluconeogenesis
SMILT010250.1	up	GO:0000160;;GO:0009736	biological_process;;biological_process;;	BP:phosphorelay signal transduction system;;BP:cytokinin-activated signaling pathway;;	K14492	ARR-A	map04075	Plant hormone signal transduction
SMILT001887.1	up	GO:0055062;;GO:0006817;;GO:0016020;;GO:0022857	biological_process;;biological_process;;cellular_component;;molecular_function;;	BP:phosphate ion homeostasis;;BP:phosphate ion transport;;CC:membrane;;MF:transmembrane transporter activity;;	K13783	SLC37A1_2	------	------
SMILT023068.1	up	GO:0016310;;GO:0007186;;GO:0031683;;GO:0016301;;GO:0003924;;GO:0003843;;GO:0004674;;GO:0004672;;GO:0005524;;GO:0005525	biological_process;;biological_process;;molecular_function;;molecular_function;;molecular_function;;molecular_function;;molecular_function;;molecular_function;;molecular_function;;molecular_function;;	BP:phosphorylation;;BP:G-protein coupled receptor signaling pathway;;MF:G-protein beta/gamma-subunit complex binding;;MF:kinase activity;;MF:GTPase activity;;MF:1,3-beta-D-glucan synthase activity;;MF:protein serine/threonine kinase activity;;MF:protein kinase activity;;MF:ATP binding;;MF:GTP binding;;	------	------	------	------
SMILT016939.1	up	GO:0016491;;GO:0010181	molecular_function;;molecular_function;;	MF:oxidoreductase activity;;MF:FMN binding;;	K05894	OPR	map00592	alpha-Linolenic acid metabolism
SMILT017324.1	up	GO:0071555;;GO:0000139;;GO:0015018	biological_process;;cellular_component;;molecular_function;;	BP:cell wall organization;;CC:Golgi membrane;;MF:galactosylgalactosylxylosylprotein 3-beta-glucuronosyltransferase activity;;	K20869	IRX9	------	------
SMILT024310.1	up	GO:0006646;;GO:0005737;;GO:0016020;;GO:0004306	biological_process;;cellular_component;;cellular_component;;molecular_function;;	BP:phosphatidylethanolamine biosynthetic process;;CC:cytoplasm;;CC:membrane;;MF:ethanolamine-phosphate cytidylyltransferase activity;;	K00967	PCYT2	map00564;;map00440	Glycerophospholipid metabolism;;Phosphonate and phosphinate metabolism
SMILT013543.1	up	GO:0008757	molecular_function;;	MF:S-adenosylmethionine-dependent methyltransferase activity;;	------	------	------	------
SMILT014436.1	up	GO:0016020	cellular_component;;	CC:membrane;;	------	------	------	------
SMILT008633.1	up	GO:0034765;;GO:0016020;;GO:0005249	biological_process;;cellular_component;;molecular_function;;	BP:regulation of ion transmembrane transport;;CC:membrane;;MF:voltage-gated potassium channel activity;;	K21867	AKT, KAT, GORK, SKOR	------	------
SMILT010699.1	up	GO:0010099	biological_process;;	BP:regulation of photomorphogenesis;;	------	------	------	------
SMILT021929.1	up	GO:0016020	cellular_component;;	CC:membrane;;	------	------	------	------
SMILT000250.1	up	GO:0048544;;GO:0016310;;GO:0016020;;GO:0004674;;GO:0005524	biological_process;;biological_process;;cellular_component;;molecular_function;;molecular_function;;	BP:recognition of pollen;;BP:phosphorylation;;CC:membrane;;MF:protein serine/threonine kinase activity;;MF:ATP binding;;	------	------	------	------
SMILT017746.1	up	------	------	------	------	------	------	------
SMILT028722.1	up	GO:0006952;;GO:0051707;;GO:0043531	biological_process;;biological_process;;molecular_function;;	BP:defense response;;BP:response to other organism;;MF:ADP binding;;	------	------	------	------
SMILT014136.1	up	GO:0007186;;GO:0007165;;GO:0016020	biological_process;;biological_process;;cellular_component;;	BP:G-protein coupled receptor signaling pathway;;BP:signal transduction;;CC:membrane;;	K24772	GG1_2	------	------
SMILT012393.1	up	------	------	------	------	------	------	------
SMILT019976.1	up	GO:0005886	cellular_component;;	CC:plasma membrane;;	------	------	------	------
SMILT007093.1	up	GO:0006508;;GO:0004190	biological_process;;molecular_function;;	BP:proteolysis;;MF:aspartic-type endopeptidase activity;;	K22683	APF2	------	------
SMILT005700.1	up	GO:0016310;;GO:0016301;;GO:0005524;;GO:0004672	biological_process;;molecular_function;;molecular_function;;molecular_function;;	BP:phosphorylation;;MF:kinase activity;;MF:ATP binding;;MF:protein kinase activity;;	------	------	------	------
SMILT017633.1	up	------	------	------	------	------	------	------
SMILT012294.1	up	GO:0006355;;GO:0016020;;GO:0004672;;GO:0005524;;GO:0003677	biological_process;;cellular_component;;molecular_function;;molecular_function;;molecular_function;;	BP:regulation of transcription, DNA-templated;;CC:membrane;;MF:protein kinase activity;;MF:ATP binding;;MF:DNA binding;;	------	------	------	------
SMILT000874.1	up	------	------	------	K00318	PRODH, fadM, putB	map00330	Arginine and proline metabolism
SMILT025806.1	up	GO:0016787	molecular_function;;	MF:hydrolase activity;;	------	------	------	------
SMILT004045.1	up	------	------	------	------	------	------	------
SMILT016008.1	up	GO:0106310;;GO:0016310;;GO:0005886;;GO:0004674;;GO:0005524	deleted;;biological_process;;cellular_component;;molecular_function;;molecular_function;;	old GO;;BP:phosphorylation;;CC:plasma membrane;;MF:protein serine/threonine kinase activity;;MF:ATP binding;;	------	------	------	------
SMILT017244.1	up	GO:0000398;;GO:0071011;;GO:0005686;;GO:0005689	biological_process;;cellular_component;;cellular_component;;cellular_component;;	BP:mRNA splicing, via spliceosome;;CC:precatalytic spliceosome;;CC:U2 snRNP;;CC:U12-type spliceosomal complex;;	K12834	PHF5A	map03040	Spliceosome
SMILT017803.1	up	GO:0015031;;GO:0031201;;GO:0005484	biological_process;;cellular_component;;molecular_function;;	BP:protein transport;;CC:SNARE complex;;MF:SNAP receptor activity;;	K18211	SNAP25	------	------
SMILT020745.1	up	GO:0071555;;GO:0030244;;GO:0005886;;GO:0046872;;GO:0016760	biological_process;;biological_process;;cellular_component;;molecular_function;;molecular_function;;	BP:cell wall organization;;BP:cellulose biosynthetic process;;CC:plasma membrane;;MF:metal ion binding;;MF:cellulose synthas;;	K10999	CESA	------	------
SMILT021618.1	up	GO:0016567;;GO:0016020;;GO:0004842;;GO:0016874;;GO:0008270	biological_process;;cellular_component;;molecular_function;;molecular_function;;molecular_function;;	BP:protein ubiquitination;;CC:membrane;;MF:ubiquitin-protein transferase activity;;MF:ligase activity;;MF:zinc ion binding;;	K11975	RNF144	------	------
SMILT013540.1	up	GO:0007165;;GO:0005096	biological_process;;molecular_function;;	BP:signal transduction;;MF:GTPase activator activity;;	------	------	------	------
SMILT013883.1	up	GO:0008152;;GO:0004560;;GO:0016788	biological_process;;molecular_function;;molecular_function;;	BP:metabolic process;;MF:alpha-L-fucosidase activity;;MF:hydrolase activity, acting on ester bonds;;	------	------	------	------
SMILT014193.1	up	GO:0071805;;GO:0030322;;GO:0005774;;GO:0009705;;GO:0005267;;GO:0015271;;GO:0005509;;GO:0022841	biological_process;;biological_process;;cellular_component;;cellular_component;;molecular_function;;molecular_function;;molecular_function;;molecular_function;;	BP:potassium ion transmembrane transport;;BP:stabilization of membrane potential;;CC:vacuolar membrane;;CC:plant-type vacuole membrane;;MF:potassium channel activity;;MF:outward rectifier potassium channel activity;;MF:calcium ion binding;;MF:potassium ion leak channel activity;;	K05389	KCNKF	------	------
SMILT026900.1	up	GO:0016020;;GO:0016757;;GO:0050509	cellular_component;;molecular_function;;molecular_function;;	CC:membrane;;MF:transferase activity, transferring glycosyl groups;;MF:N-acetylglucosaminyl-proteoglycan 4-beta-glucuronosyltransferase activity;;	------	------	------	------
SMILT029957.1	up	------	------	------	------	------	------	------
SMILT015188.1	up	GO:0072583;;GO:0048268;;GO:0005794;;GO:0005905;;GO:0030136;;GO:0005545;;GO:0030276	biological_process;;biological_process;;cellular_component;;cellular_component;;cellular_component;;molecular_function;;molecular_function;;	BP:clathrin-dependent endocytosis;;BP:clathrin coat assembly;;CC:Golgi apparatus;;CC:clathrin-coated pit;;CC:clathrin-coated vesicle;;MF:1-phosphatidylinositol binding;;MF:clathrin binding;;	------	------	------	------
SMILT006525.1	up	------	------	------	K23173	STPS	------	------
SMILT007062.1	up	GO:0006950;;GO:0016020;;GO:0016887;;GO:0005524	biological_process;;cellular_component;;molecular_function;;molecular_function;;	BP:response to stress;;CC:membrane;;MF:ATPase activity;;MF:ATP binding;;	------	------	------	------
SMILT026674.1	up	GO:0005634;;GO:0003700;;GO:0043565	cellular_component;;molecular_function;;molecular_function;;	CC:nucleus;;MF:transcription factor activity, sequence-specific DNA binding;;MF:sequence-specific DNA binding;;	------	------	------	------
SMILT027681.1	up	GO:0000160;;GO:0009736	biological_process;;biological_process;;	BP:phosphorelay signal transduction system;;BP:cytokinin-activated signaling pathway;;	K14492	ARR-A	map04075	Plant hormone signal transduction
SMILT013475.1	up	GO:0055085;;GO:0016020	biological_process;;cellular_component;;	BP:transmembrane transport;;CC:membrane;;	K15104	SLC25A11, OGC	------	------
SMILT015566.1	up	------	------	------	------	------	------	------
SMILT008436.1	up	GO:0009269	biological_process;;	BP:response to desiccation;;	------	------	------	------
SMILT022290.1	up	GO:0032259;;GO:0005737;;GO:0016020;;GO:0008757	biological_process;;cellular_component;;cellular_component;;molecular_function;;	BP:methylation;;CC:cytoplasm;;CC:membrane;;MF:S-adenosylmethionine-dependent methyltransferase activity;;	------	------	------	------
SMILT012758.1	up	GO:0015074;;GO:0008270;;GO:0003676	biological_process;;molecular_function;;molecular_function;;	BP:DNA integration;;MF:zinc ion binding;;MF:nucleic acid binding;;	------	------	------	------
SMILT009020.1	up	GO:0009805;;GO:0002238;;GO:0016706;;GO:0046872;;GO:0016491	biological_process;;biological_process;;molecular_function;;molecular_function;;molecular_function;;	BP:coumarin biosynthetic process;;BP:response to molecule of fungal origin;;MF:oxidoreductase activity, acting on paired donors, with incorporation or reduction of molecular oxygen, 2-oxoglutarate as one donor, and incorporation of one atom each of oxygen into both donors;;MF:metal ion binding;;MF:oxidoreductase activity;;	------	------	------	------
SMILT000211.1	up	GO:0006952;;GO:0006351;;GO:0005634;;GO:0003700;;GO:0003677	biological_process;;biological_process;;cellular_component;;molecular_function;;molecular_function;;	BP:defense response;;BP:transcription, DNA-templated;;CC:nucleus;;MF:transcription factor activity, sequence-specific DNA binding;;MF:DNA binding;;	------	------	------	------
SMILT015938.1	up	------	------	------	------	------	------	------
SMILT014842.1	up	GO:0016020;;GO:0005886;;GO:0051119	cellular_component;;cellular_component;;molecular_function;;	CC:membrane;;CC:plasma membrane;;MF:sugar transmembrane transporter activity;;	K15382	SLC50A, SWEET	------	------
SMILT009056.1	up	------	------	------	------	------	------	------
SMILT005311.1	up	GO:0006629;;GO:0016020;;GO:0008970	biological_process;;cellular_component;;molecular_function;;	BP:lipid metabolic process;;CC:membrane;;MF:phosphatidylcholine 1-acylhydrolase activity;;	------	------	------	------
SMILT009837.1	up	------	------	------	------	------	------	------
SMILT011062.1	up	GO:0032543;;GO:0005739;;GO:0003735	biological_process;;cellular_component;;molecular_function;;	BP:mitochondrial translation;;CC:mitochondrion;;MF:structural constituent of ribosome;;	------	------	------	------
SMILT003355.1	up	GO:0006952;;GO:0009738;;GO:0038023;;GO:0004864;;GO:0010427	biological_process;;biological_process;;molecular_function;;molecular_function;;molecular_function;;	BP:defense response;;BP:abscisic acid-activated signaling pathway;;MF:signaling receptor activity;;MF:protein phosphatase inhibitor activity;;MF:abscisic acid binding;;	------	------	------	------
SMILT001989.1	up	GO:0016602;;GO:0043565;;GO:0046982;;GO:0001228	cellular_component;;molecular_function;;molecular_function;;molecular_function;;	CC:CCAAT-binding factor complex;;MF:sequence-specific DNA binding;;MF:protein heterodimerization activity;;MF:transcriptional activator activity, RNA polymerase II transcription regulatory region sequence-specific binding;;	K08065	NFYB, HAP3	------	------
SMILT000370.1	up	GO:0046872	molecular_function;;	MF:metal ion binding;;	K10695	RNF1_2	map03083	Polycomb repressive complex
SMILT010577.1	up	GO:0042545;;GO:0045490;;GO:0016020;;GO:0005576;;GO:0046910;;GO:0030599;;GO:0045330;;GO:0004857	biological_process;;biological_process;;cellular_component;;cellular_component;;molecular_function;;molecular_function;;molecular_function;;molecular_function;;	BP:cell wall modification;;BP:pectin catabolic process;;CC:membrane;;CC:extracellular region;;MF:pectinesterase inhibitor activity;;MF:pectinesterase activity;;MF:aspartyl esterase activity;;MF:enzyme inhibitor activity;;	K01051	E3.1.1.11	map00040	Pentose and glucuronate interconversions
SMILT002256.1	up	GO:0006720;;GO:0008610;;GO:0016020;;GO:0005506;;GO:0016491	biological_process;;biological_process;;cellular_component;;molecular_function;;molecular_function;;	BP:isoprenoid metabolic process;;BP:lipid biosynthetic process;;CC:membrane;;MF:iron ion binding;;MF:oxidoreductase activity;;	------	------	------	------
SMILT004873.1	up	GO:0006004;;GO:0005737;;GO:0016020;;GO:0016740;;GO:0016757	biological_process;;cellular_component;;cellular_component;;molecular_function;;molecular_function;;	BP:fucose metabolic process;;CC:cytoplasm;;CC:membrane;;MF:transferase activity;;MF:transferase activity, transferring glycosyl groups;;	------	------	------	------
SMILT019074.1	up	GO:0006817;;GO:0016020	biological_process;;cellular_component;;	BP:phosphate ion transport;;CC:membrane;;	K26562	NPF5, NRT1, NAET	------	------
SMILT002922.1	up	------	------	------	------	------	------	------
SMILT029744.1	up	GO:0046907;;GO:0008643;;GO:0016020;;GO:0015297;;GO:0022857	biological_process;;biological_process;;cellular_component;;molecular_function;;molecular_function;;	BP:intracellular transport;;BP:carbohydrate transport;;CC:membrane;;MF:antiporter activity;;MF:transmembrane transporter activity;;	K15277	SLC35B3, PAPST2	------	------
SMILT008275.1	up	------	------	------	------	------	------	------
SMILT006522.1	up	------	------	------	K23173	STPS	------	------
SMILT016039.1	up	GO:0019288;;GO:0050992;;GO:0051745;;GO:0046872;;GO:0051539	biological_process;;biological_process;;molecular_function;;molecular_function;;molecular_function;;	BP:isopentenyl diphosphate biosynthetic process, methylerythritol 4-phosphate pathway;;BP:dimethylallyl diphosphate biosynthetic process;;MF:4-hydroxy-3-methylbut-2-en-1-yl diphosphate reductase activity;;MF:metal ion binding;;MF:4 iron, 4 sulfur cluster binding;;	------	------	------	------
SMILT010707.1	up	------	------	------	------	------	------	------
SMILT013071.1	up	GO:0005509	molecular_function;;	MF:calcium ion binding;;	------	------	------	------
SMILT030166.1	up	GO:0006629;;GO:0005811;;GO:0090406;;GO:0033878;;GO:0004806;;GO:0047372	biological_process;;cellular_component;;cellular_component;;molecular_function;;molecular_function;;molecular_function;;	BP:lipid metabolic process;;CC:lipid particle;;CC:pollen tube;;MF:hormone-sensitive lipase activity;;MF:triglyceride lipase activity;;MF:acylglycerol lipase activity;;	------	------	------	------
SMILT003911.1	up	GO:0009725;;GO:0046622;;GO:0005737;;GO:0016020;;GO:0005634	biological_process;;biological_process;;cellular_component;;cellular_component;;cellular_component;;	BP:response to hormone;;BP:positive regulation of organ growth;;CC:cytoplasm;;CC:membrane;;CC:nucleus;;	------	------	------	------
SMILT006744.1	up	------	------	------	------	------	------	------
SMILT030555.1	up	GO:0016114;;GO:0005506;;GO:0020037;;GO:0016712	biological_process;;molecular_function;;molecular_function;;molecular_function;;	BP:terpenoid biosynthetic process;;MF:iron ion binding;;MF:heme binding;;MF:oxidoreductase activity, acting on paired donors, with incorporation or reduction of molecular oxygen, reduced flavin or flavoprotein as one donor, and incorporation of one atom of oxygen;;	K20769	CYP94A5	map00073	Cutin, suberine and wax biosynthesis
SMILT013390.1	up	GO:0016787;;GO:0046872	molecular_function;;molecular_function;;	MF:hydrolase activity;;MF:metal ion binding;;	------	------	------	------
SMILT032752.1	up	------	------	------	------	------	------	------
SMILT002985.1	up	GO:0006508;;GO:0016020;;GO:0004190	biological_process;;cellular_component;;molecular_function;;	BP:proteolysis;;CC:membrane;;MF:aspartic-type endopeptidase activity;;	------	------	------	------
SMILT033592.1	up	GO:0050832;;GO:0016310;;GO:0005886;;GO:0016301	biological_process;;biological_process;;cellular_component;;molecular_function;;	BP:defense response to fungus;;BP:phosphorylation;;CC:plasma membrane;;MF:kinase activity;;	------	------	------	------
SMILT009958.1	up	GO:0016310;;GO:0050832;;GO:0005886;;GO:0004672;;GO:0004674;;GO:0005524	biological_process;;biological_process;;cellular_component;;molecular_function;;molecular_function;;molecular_function;;	BP:phosphorylation;;BP:defense response to fungus;;CC:plasma membrane;;MF:protein kinase activity;;MF:protein serine/threonine kinase activity;;MF:ATP binding;;	------	------	------	------
SMILT003252.1	up	GO:0140021;;GO:1990544;;GO:0048653;;GO:0005743;;GO:0005471	biological_process;;biological_process;;biological_process;;cellular_component;;molecular_function;;	BP:mitochondrial ADP transmembrane transport;;BP:mitochondrial ATP transmembrane transport;;BP:anther development;;CC:mitochondrial inner membrane;;MF:AT;;	K05863	SLC25A4S, ANT	------	------
SMILT022840.1	up	GO:0044209;;GO:0016310;;GO:0006166;;GO:0006144;;GO:0005829;;GO:0005634;;GO:0016301;;GO:0004001;;GO:0005524	biological_process;;biological_process;;biological_process;;biological_process;;cellular_component;;cellular_component;;molecular_function;;molecular_function;;molecular_function;;	BP:AMP salvage;;BP:phosphorylation;;BP:purine ribonucleoside salvage;;BP:purine nucleobase metabolic process;;CC:cytosol;;CC:nucleus;;MF:kinase activity;;MF:adenosine kinase activity;;MF:ATP binding;;	K00856	ADK, adoK	map01232;;map00230	Nucleotide metabolism;;Purine metabolism
SMILT007331.1	up	GO:0051513	biological_process;;	BP:regulation of monopolar cell growth;;	------	------	------	------
SMILT028677.1	up	------	------	------	------	------	------	------
SMILT009649.1	up	------	------	------	------	------	------	------
SMILT006238.1	up	GO:0030026;;GO:0006880;;GO:0016020;;GO:0005381;;GO:0005384	biological_process;;biological_process;;cellular_component;;molecular_function;;molecular_function;;	BP:cellular manganese ion homeostasis;;BP:intracellular sequestering of iron ion;;CC:membrane;;MF:iron ion transmembrane transporter activity;;MF:manganese ion transmembrane transporter activity;;	K22736	VIT	------	------
SMILT028209.1	up	GO:0016020	cellular_component;;	CC:membrane;;	------	------	------	------
SMILT033647.1	up	------	------	------	------	------	------	------
SMILT028123.1	up	------	------	------	------	------	------	------
SMILT032015.1	up	GO:0005794;;GO:0030136	cellular_component;;cellular_component;;	CC:Golgi apparatus;;CC:clathrin-coated vesicle;;	K12471	EPN	map04144	Endocytosis
SMILT029283.1	up	GO:0016020	cellular_component;;	CC:membrane;;	------	------	------	------
SMILT027710.1	up	GO:0016102;;GO:0010333;;GO:0000287	biological_process;;molecular_function;;molecular_function;;	BP:diterpenoid biosynthetic process;;MF:terpene synthase activity;;MF:magnesium ion binding;;	------	------	------	------
SMILT031536.1	up	GO:0006720;;GO:0006520;;GO:0006538;;GO:0005739;;GO:0016639;;GO:0004352;;GO:0000166	biological_process;;biological_process;;biological_process;;cellular_component;;molecular_function;;molecular_function;;molecular_function;;	BP:isoprenoid metabolic process;;BP:cellular amino acid metabolic process;;BP:glutamate catabolic process;;CC:mitochondrion;;MF:oxidoreductase activity, acting on the CH-NH2 group of donors, NAD or NADP as acceptor;;MF:glutamate dehydrogenas;;MF:nucleotide binding;;	K00261	GLUD1_2, gdhA	map00220;;map00250;;map00910	Arginine biosynthesis;;Alanine, aspartate and glutamate metabolism;;Nitrogen metabolism
SMILT009647.1	up	------	------	------	------	------	------	------
SMILT015233.1	up	------	------	------	------	------	------	------
SMILT024130.1	up	GO:0006952;;GO:0006351;;GO:0005634;;GO:0003700;;GO:0003677	biological_process;;biological_process;;cellular_component;;molecular_function;;molecular_function;;	BP:defense response;;BP:transcription, DNA-templated;;CC:nucleus;;MF:transcription factor activity, sequence-specific DNA binding;;MF:DNA binding;;	K09286	EREBP	------	------
SMILT000464.1	up	------	------	------	------	------	------	------
SMILT022273.1	up	GO:0016020;;GO:0005509	cellular_component;;molecular_function;;	CC:membrane;;MF:calcium ion binding;;	K02183	CALM	map04626;;map04070;;map04016	Plant-pathogen interaction;;Phosphatidylinositol signaling system;;MAPK signaling pathway - plant
SMILT021412.1	up	GO:0006508;;GO:0051603;;GO:0005615;;GO:0004197;;GO:0008234	biological_process;;biological_process;;cellular_component;;molecular_function;;molecular_function;;	BP:proteolysis;;BP:proteolysis involved in cellular protein catabolic process;;CC:extracellular space;;MF:cysteine-type endopeptidase activity;;MF:cysteine-type peptidase activity;;	K01373	CTSF	map04626	Plant-pathogen interaction
SMILT011405.1	up	------	------	------	------	------	------	------
SMILT021107.1	up	GO:0005509	molecular_function;;	MF:calcium ion binding;;	K13448	CML	map04626	Plant-pathogen interaction
SMILT011113.1	up	------	------	------	------	------	------	------
SMILT021449.1	up	GO:0016747;;GO:0008080	molecular_function;;molecular_function;;	MF:transferase activity, transferring acyl groups other than amino-acyl groups;;MF:N-acetyltransferase activity;;	K22883	NATA1	------	------
SMILT001304.1	up	------	------	------	------	------	------	------
SMILT019675.1	up	------	------	------	------	------	------	------
SMILT003365.1	up	GO:0009738;;GO:0006952;;GO:0009607;;GO:0005737;;GO:0005634;;GO:0038023;;GO:0004864;;GO:0010427	biological_process;;biological_process;;biological_process;;cellular_component;;cellular_component;;molecular_function;;molecular_function;;molecular_function;;	BP:abscisic acid-activated signaling pathway;;BP:defense response;;BP:response to biotic stimulus;;CC:cytoplasm;;CC:nucleus;;MF:signaling receptor activity;;MF:protein phosphatase inhibitor activity;;MF:abscisic acid binding;;	------	------	------	------
SMILT018529.1	up	GO:0016020;;GO:0050378	cellular_component;;molecular_function;;	CC:membrane;;MF:UDP-glucuronate 4-epimerase activity;;	K08679	GAE, cap1J	map00520;;map01250;;map00053;;map01240	Amino sugar and nucleotide sugar metabolism;;Biosynthesis of nucleotide sugars;;Ascorbate and aldarate metabolism;;Biosynthesis of cofactors
SMILT002836.1	up	GO:0009805;;GO:0002238;;GO:0016706;;GO:0052634;;GO:0046872	biological_process;;biological_process;;molecular_function;;molecular_function;;molecular_function;;	BP:coumarin biosynthetic process;;BP:response to molecule of fungal origin;;MF:oxidoreductase activity, acting on paired donors, with incorporation or reduction of molecular oxygen, 2-oxoglutarate as one donor, and incorporation of one atom each of oxygen into both donors;;MF:C-19 gibberellin 2-beta-dioxygenase activity;;MF:metal ion binding;;	K04125	GA2ox	map00904	Diterpenoid biosynthesis
SMILT007988.1	up	GO:0016020;;GO:0050378	cellular_component;;molecular_function;;	CC:membrane;;MF:UDP-glucuronate 4-epimerase activity;;	K08679	GAE, cap1J	map00520;;map01250;;map00053;;map01240	Amino sugar and nucleotide sugar metabolism;;Biosynthesis of nucleotide sugars;;Ascorbate and aldarate metabolism;;Biosynthesis of cofactors
SMILT003379.1	up	GO:0006857;;GO:0006817;;GO:0055085;;GO:0016020;;GO:0005886;;GO:0022857	biological_process;;biological_process;;biological_process;;cellular_component;;cellular_component;;molecular_function;;	BP:oligopeptide transport;;BP:phosphate ion transport;;BP:transmembrane transport;;CC:membrane;;CC:plasma membrane;;MF:transmembrane transporter activity;;	K26551	NPF1, NRT1	------	------
SMILT002451.1	up	GO:0016192;;GO:0006886;;GO:0006887;;GO:0006906;;GO:0048278;;GO:0016020;;GO:0031201;;GO:0012505;;GO:0005886;;GO:0005484;;GO:0000149	biological_process;;biological_process;;biological_process;;biological_process;;biological_process;;cellular_component;;cellular_component;;cellular_component;;cellular_component;;molecular_function;;molecular_function;;	BP:vesicle-mediated transport;;BP:intracellular protein transport;;BP:exocytosis;;BP:vesicle fusion;;BP:vesicle docking;;CC:membrane;;CC:SNARE complex;;CC:endomembrane system;;CC:plasma membrane;;MF:SNAP receptor activity;;MF:SNARE binding;;	K08486	STX1B_2_3	map04130	SNARE interactions in vesicular transport
SMILT014071.1	up	GO:0036211;;GO:0005739;;GO:0033819	biological_process;;cellular_component;;molecular_function;;	BP:protein modification process;;CC:mitochondrion;;MF:lipoy;;	K23735	LIPT2, LIP2	map00785;;map01240	Lipoic acid metabolism;;Biosynthesis of cofactors
SMILT030787.1	up	GO:0016567;;GO:0016020	biological_process;;cellular_component;;	BP:protein ubiquitination;;CC:membrane;;	------	------	------	------
SMILT023261.1	up	GO:0016567;;GO:0016020	biological_process;;cellular_component;;	BP:protein ubiquitination;;CC:membrane;;	------	------	------	------
SMILT032662.1	up	GO:0009970;;GO:0007231;;GO:0045596;;GO:0008272;;GO:0051170;;GO:0009652;;GO:0009294;;GO:0005829;;GO:0005634;;GO:0051019;;GO:0003700;;GO:0000976;;GO:0003682;;GO:0043621	biological_process;;biological_process;;biological_process;;biological_process;;biological_process;;biological_process;;biological_process;;cellular_component;;cellular_component;;molecular_function;;molecular_function;;molecular_function;;molecular_function;;molecular_function;;	BP:cellular response to sulfate starvation;;BP:osmosensory signaling pathway;;BP:negative regulation of cell differentiation;;BP:sulfate transport;;BP:nuclear import;;BP:thigmotropism;;BP:DNA mediated transformation;;CC:cytosol;;CC:nucleus;;MF:mitogen-activated protein kinase binding;;MF:transcription factor activity, sequence-specific DNA binding;;MF:transcription regulatory region sequence-spec…	K20557	VIP1	map04016	MAPK signaling pathway - plant
SMILT022994.1	up	------	------	------	------	------	------	------
SMILT000269.1	up	GO:0048544;;GO:0016020;;GO:0005524;;GO:0004672	biological_process;;cellular_component;;molecular_function;;molecular_function;;	BP:recognition of pollen;;CC:membrane;;MF:ATP binding;;MF:protein kinase activity;;	------	------	------	------
SMILT008587.1	up	------	------	------	------	------	------	------
SMILT023096.1	up	GO:0016020	cellular_component;;	CC:membrane;;	------	------	------	------
SMILT018185.1	up	GO:0016310;;GO:0004674;;GO:0005524	biological_process;;molecular_function;;molecular_function;;	BP:phosphorylation;;MF:protein serine/threonine kinase activity;;MF:ATP binding;;	------	------	------	------
SMILT017041.1	up	------	------	------	------	------	------	------
SMILT028143.1	up	GO:0016020	cellular_component;;	CC:membrane;;	------	------	------	------
SMILT027446.1	up	GO:0002238;;GO:1901576;;GO:0009805;;GO:0031418;;GO:0051213;;GO:0016706;;GO:0016705;;GO:0046872	biological_process;;biological_process;;biological_process;;molecular_function;;molecular_function;;molecular_function;;molecular_function;;molecular_function;;	BP:response to molecule of fungal origin;;BP:organic substance biosynthetic process;;BP:coumarin biosynthetic process;;MF:L-ascorbic acid binding;;MF:dioxygenase activity;;MF:oxidoreductase activity, acting on paired donors, with incorporation or reduction of molecular oxygen, 2-oxoglutarate as one donor, and incorporation of one atom each of oxygen into both donors;;MF:oxidoreductase activity, a…	------	------	------	------
SMILT001628.1	up	GO:0006952	biological_process;;	BP:defense response;;	------	------	------	------
SMILT023046.1	up	GO:0016020;;GO:0005216	cellular_component;;molecular_function;;	CC:membrane;;MF:ion channel activity;;	K05391	CNGC	map04626	Plant-pathogen interaction
SMILT018346.1	up	GO:0050832;;GO:0016310;;GO:0016301;;GO:0004674	biological_process;;biological_process;;molecular_function;;molecular_function;;	BP:defense response to fungus;;BP:phosphorylation;;MF:kinase activity;;MF:protein serine/threonine kinase activity;;	------	------	------	------
SMILT027658.1	up	GO:0016567;;GO:0005737;;GO:0005634;;GO:0004842;;GO:0016874	biological_process;;cellular_component;;cellular_component;;molecular_function;;molecular_function;;	BP:protein ubiquitination;;CC:cytoplasm;;CC:nucleus;;MF:ubiquitin-protein transferase activity;;MF:ligase activity;;	------	------	------	------
SMILT031069.1	up	GO:0016310;;GO:0016301	biological_process;;molecular_function;;	BP:phosphorylation;;MF:kinase activity;;	------	------	------	------
SMILT010084.1	up	GO:0006796;;GO:0005737;;GO:0000287;;GO:0004427	biological_process;;cellular_component;;molecular_function;;molecular_function;;	BP:phosphate-containing compound metabolic process;;CC:cytoplasm;;MF:magnesium ion binding;;MF:inorganic diphosphatase activity;;	K01507	ppa	map00190	Oxidative phosphorylation
SMILT029878.1	up	------	------	------	K16282	RHA2	------	------
SMILT021157.1	up	GO:0010115;;GO:0009408	biological_process;;biological_process;;	BP:regulation of abscisic acid biosynthetic process;;BP:response to heat;;	------	------	------	------
SMILT010266.1	up	GO:0016042;;GO:0046470;;GO:0016020;;GO:0070290;;GO:0005509;;GO:0004630	biological_process;;biological_process;;cellular_component;;molecular_function;;molecular_function;;molecular_function;;	BP:lipid catabolic process;;BP:phosphatidylcholine metabolic process;;CC:membrane;;MF:N-acylphosphatidylethanolamine-specific phospholipase D activity;;MF:calcium ion binding;;MF:phospholipase D activity;;	K01115	PLD1_2	map00565;;map00564;;map04144	Ether lipid metabolism;;Glycerophospholipid metabolism;;Endocytosis
SMILT025600.1	up	GO:0016310;;GO:0004674;;GO:0005524	biological_process;;molecular_function;;molecular_function;;	BP:phosphorylation;;MF:protein serine/threonine kinase activity;;MF:ATP binding;;	K08790	STK38, NDR	------	------
SMILT018782.1	up	GO:0016020;;GO:0046872;;GO:0016491	cellular_component;;molecular_function;;molecular_function;;	CC:membrane;;MF:metal ion binding;;MF:oxidoreductase activity;;	K00521	E1.16.1.7	------	------
SMILT000146.1	up	GO:0016020;;GO:0016787	cellular_component;;molecular_function;;	CC:membrane;;MF:hydrolase activity;;	------	------	------	------
SMILT016459.1	up	GO:0006869	biological_process;;	BP:lipid transport;;	------	------	------	------
SMILT006101.1	up	GO:1902600;;GO:0046034;;GO:0016020;;GO:0005524	biological_process;;biological_process;;cellular_component;;molecular_function;;	BP:hydrogen ion transmembrane transport;;BP:ATP metabolic process;;CC:membrane;;MF:ATP binding;;	------	------	------	------
SMILT001493.1	up	GO:0016310;;GO:0050832;;GO:0005886;;GO:0004672;;GO:0004674;;GO:0005524	biological_process;;biological_process;;cellular_component;;molecular_function;;molecular_function;;molecular_function;;	BP:phosphorylation;;BP:defense response to fungus;;CC:plasma membrane;;MF:protein kinase activity;;MF:protein serine/threonine kinase activity;;MF:ATP binding;;	K20718	ER	map04016	MAPK signaling pathway - plant
SMILT002419.1	up	GO:0016117;;GO:0031969;;GO:0046608;;GO:0016491	biological_process;;cellular_component;;molecular_function;;molecular_function;;	BP:carotenoid biosynthetic process;;CC:chloroplast membrane;;MF:carotenoid isomerase activity;;MF:oxidoreductase activity;;	K09835	crtISO, crtH	map00906	Carotenoid biosynthesis
SMILT023469.1	up	GO:0016020	cellular_component;;	CC:membrane;;	------	------	------	------
SMILT016626.1	up	GO:0015031;;GO:0030658;;GO:0005886	biological_process;;cellular_component;;cellular_component;;	BP:protein transport;;CC:transport vesicle membrane;;CC:plasma membrane;;	K19995	SCAMP	------	------
SMILT025695.1	up	------	------	------	------	------	------	------
SMILT001996.1	up	GO:0046872	molecular_function;;	MF:metal ion binding;;	------	------	------	------
SMILT024761.1	up	GO:0016787;;GO:0106435	molecular_function;;deleted;;	MF:hydrolase activity;;MF:old GO;;	------	------	------	------
SMILT029364.1	up	GO:0016114;;GO:0005506;;GO:0020037;;GO:0016712	biological_process;;molecular_function;;molecular_function;;molecular_function;;	BP:terpenoid biosynthetic process;;MF:iron ion binding;;MF:heme binding;;MF:oxidoreductase activity, acting on paired donors, with incorporation or reduction of molecular oxygen, reduced flavin or flavoprotein as one donor, and incorporation of one atom of oxygen;;	------	------	------	------
SMILT021259.1	up	GO:0006002;;GO:0005737;;GO:0003872;;GO:0046872;;GO:0005524	biological_process;;cellular_component;;molecular_function;;molecular_function;;molecular_function;;	BP:fructose 6-phosphate metabolic process;;CC:cytoplasm;;MF:6-phosphofructokinase activity;;MF:metal ion binding;;MF:ATP binding;;	K00850	pfkA, PFK	map03018;;map00010;;map00030;;map00051;;map00052	RNA degradation;;Glycolysis / Gluconeogenesis;;Pentose phosphate pathway;;Fructose and mannose metabolism;;Galactose metabolism
SMILT017691.1	up	------	------	------	------	------	------	------
SMILT023811.1	up	GO:0006865;;GO:0016020	biological_process;;cellular_component;;	BP:amino acid transport;;CC:membrane;;	K26385	LHT	------	------
SMILT023095.1	up	GO:0016020	cellular_component;;	CC:membrane;;	------	------	------	------
SMILT016638.1	up	GO:0006508;;GO:0005576;;GO:0004185	biological_process;;cellular_component;;molecular_function;;	BP:proteolysis;;CC:extracellular region;;MF:serine-type carboxypeptidase activity;;	K16297	SCPL-II	------	------
SMILT001014.1	up	GO:0042744;;GO:0006979;;GO:0005576;;GO:0020037;;GO:0140825;;GO:0004601;;GO:0019903;;GO:0046872	biological_process;;biological_process;;cellular_component;;molecular_function;;deleted;;molecular_function;;molecular_function;;molecular_function;;	BP:hydrogen peroxide catabolic process;;BP:response to oxidative stress;;CC:extracellular region;;MF:heme binding;;MF:old GO;;MF:peroxidase activity;;MF:protein phosphatase binding;;MF:metal ion binding;;	K00430	E1.11.1.7	map00940	Phenylpropanoid biosynthesis
SMILT028471.1	up	GO:0005975;;GO:0006680;;GO:0006749;;GO:0016020;;GO:0050661;;GO:0050660;;GO:0004362;;GO:0004553;;GO:0016668;;GO:0004348	biological_process;;biological_process;;biological_process;;cellular_component;;molecular_function;;molecular_function;;molecular_function;;molecular_function;;molecular_function;;molecular_function;;	BP:carbohydrate metabolic process;;BP:glucosylceramide catabolic process;;BP:glutathione metabolic process;;CC:membrane;;MF:NADP binding;;MF:flavin adenine dinucleotide binding;;MF:glutathione-disulfide reductase activity;;MF:hydrolase activity, hydrolyzing O-glycosyl compounds;;MF:oxidoreductase activity, acting on a sulfur group of donors, NA;;MF:glucosylceramidase activity;;	K17108	GBA2	map00600;;map00511	Sphingolipid metabolism;;Other glycan degradation
SMILT014795.1	up	------	------	------	------	------	------	------
SMILT016956.1	up	GO:0016787	molecular_function;;	MF:hydrolase activity;;	------	------	------	------
SMILT030930.1	up	GO:0004806;;GO:0016788	molecular_function;;molecular_function;;	MF:triglyceride lipase activity;;MF:hydrolase activity, acting on ester bonds;;	------	------	------	------
SMILT017451.1	up	GO:0016020;;GO:0030247	cellular_component;;molecular_function;;	CC:membrane;;MF:polysaccharide binding;;	------	------	------	------
SMILT030851.1	up	GO:0016020	cellular_component;;	CC:membrane;;	K10664	ATL6S	------	------
SMILT016304.1	up	GO:0016020	cellular_component;;	CC:membrane;;	------	------	------	------
SMILT008619.1	up	------	------	------	------	------	------	------
SMILT025669.1	up	------	------	------	------	------	------	------
SMILT027435.1	up	GO:0016310;;GO:0004707;;GO:0016301;;GO:0005524;;GO:0106310	biological_process;;molecular_function;;molecular_function;;molecular_function;;deleted;;	BP:phosphorylation;;MF:MAP kinase activity;;MF:kinase activity;;MF:ATP binding;;MF:old GO;;	K20600	MPK4	map04016;;map04626	MAPK signaling pathway - plant;;Plant-pathogen interaction
SMILT021932.1	up	GO:0006189;;GO:0004644	biological_process;;molecular_function;;	BP:'de novo' IMP biosynthetic process;;MF:phosphoribosylglycinamide formyltransferase activity;;	K00601	E2.1.2.2	map00230;;map00670	Purine metabolism;;One carbon pool by folate
SMILT028198.1	up	------	------	------	------	------	------	------
SMILT019651.1	up	------	------	------	------	------	------	------
SMILT022643.1	up	------	------	------	------	------	------	------
SMILT006077.1	up	------	------	------	------	------	------	------
SMILT029363.1	up	GO:0003677	molecular_function;;	MF:DNA binding;;	K09422	MYBP	------	------
SMILT004246.1	up	GO:0006817;;GO:0016020;;GO:0015145;;GO:0015293;;GO:0009055	biological_process;;cellular_component;;molecular_function;;molecular_function;;molecular_function;;	BP:phosphate ion transport;;CC:membrane;;MF:monosaccharide transmembrane transporter activity;;MF:symporter activity;;MF:electron carrier activity;;	K24193	STP	------	------
SMILT031253.1	up	GO:1901946;;GO:0016114;;GO:0009507;;GO:0050559;;GO:0010333;;GO:0000287	biological_process;;biological_process;;cellular_component;;molecular_function;;molecular_function;;molecular_function;;	BP:miltiradiene biosynthetic process;;BP:terpenoid biosynthetic process;;CC:chloroplast;;MF:copalyl diphosphate synthase activity;;MF:terpene synthase activity;;MF:magnesium ion binding;;	K04120	E5.5.1.13	map00904	Diterpenoid biosynthesis
SMILT019366.1	up	------	------	------	------	------	------	------
SMILT027608.1	up	------	------	------	------	------	------	------
SMILT001130.1	up	------	------	------	------	------	------	------
SMILT020899.1	up	GO:0000502;;GO:0016740	cellular_component;;molecular_function;;	CC:proteasome complex;;MF:transferase activity;;	------	------	------	------
SMILT025114.1	up	GO:0009805;;GO:0002238;;GO:0016706;;GO:0046872	biological_process;;biological_process;;molecular_function;;molecular_function;;	BP:coumarin biosynthetic process;;BP:response to molecule of fungal origin;;MF:oxidoreductase activity, acting on paired donors, with incorporation or reduction of molecular oxygen, 2-oxoglutarate as one donor, and incorporation of one atom each of oxygen into both donors;;MF:metal ion binding;;	------	------	------	------
SMILT000534.1	up	GO:0016020;;GO:0005516	cellular_component;;molecular_function;;	CC:membrane;;MF:calmodulin binding;;	------	------	------	------
SMILT023957.1	up	GO:0006865;;GO:0016020	biological_process;;cellular_component;;	BP:amino acid transport;;CC:membrane;;	K26247	PROT	------	------
SMILT022135.1	up	------	------	------	------	------	------	------
SMILT019368.1	up	GO:0016310;;GO:0005737;;GO:0005634;;GO:0005886;;GO:0004674;;GO:0004672;;GO:0005524	biological_process;;cellular_component;;cellular_component;;cellular_component;;molecular_function;;molecular_function;;molecular_function;;	BP:phosphorylation;;CC:cytoplasm;;CC:nucleus;;CC:plasma membrane;;MF:protein serine/threonine kinase activity;;MF:protein kinase activity;;MF:ATP binding;;	------	------	------	------
SMILT003734.1	up	GO:0003677	molecular_function;;	MF:DNA binding;;	------	------	------	------
SMILT016383.1	up	GO:0009089;;GO:0009088;;GO:0009097;;GO:0009086;;GO:0050661;;GO:0051287;;GO:0046983;;GO:0004073	biological_process;;biological_process;;biological_process;;biological_process;;molecular_function;;molecular_function;;molecular_function;;molecular_function;;	BP:lysine biosynthetic process via diaminopimelate;;BP:threonine biosynthetic process;;BP:isoleucine biosynthetic process;;BP:methionine biosynthetic process;;MF:NADP binding;;MF:NAD binding;;MF:protein dimerization activity;;MF:aspartate-semialdehyde dehydrogenase activity;;	K00133	asd	map00270;;map00300;;map00260;;map00261	Cysteine and methionine metabolism;;Lysine biosynthesis;;Glycine, serine and threonine metabolism;;Monobactam biosynthesis
SMILT030480.1	up	GO:0005634;;GO:0003700;;GO:0043565	cellular_component;;molecular_function;;molecular_function;;	CC:nucleus;;MF:transcription factor activity, sequence-specific DNA binding;;MF:sequence-specific DNA binding;;	K13426	WRKY29	map04016;;map04626	MAPK signaling pathway - plant;;Plant-pathogen interaction
SMILT021864.1	up	GO:0006355;;GO:0003677	biological_process;;molecular_function;;	BP:regulation of transcription, DNA-templated;;MF:DNA binding;;	------	------	------	------
SMILT003069.1	up	GO:0046274;;GO:0048046;;GO:0052716;;GO:0005507	biological_process;;cellular_component;;molecular_function;;molecular_function;;	BP:lignin catabolic process;;CC:apoplast;;MF:hydroquinon;;MF:copper ion binding;;	K05909	E1.10.3.2	------	------
SMILT026199.1	up	GO:0019346;;GO:1901566;;GO:0016829;;GO:0030170	biological_process;;biological_process;;molecular_function;;molecular_function;;	BP:transsulfuration;;BP:organonitrogen compound biosynthetic process;;MF:lyase activity;;MF:pyridoxal phosphate binding;;	K01761	E4.4.1.11	map00270;;map00450	Cysteine and methionine metabolism;;Selenocompound metabolism
SMILT020109.1	up	GO:0009698;;GO:0006979;;GO:0008610;;GO:0016020;;GO:0016207;;GO:0020037;;GO:0031177;;GO:0004096	biological_process;;biological_process;;biological_process;;cellular_component;;molecular_function;;molecular_function;;molecular_function;;molecular_function;;	BP:phenylpropanoid metabolic process;;BP:response to oxidative stress;;BP:lipid biosynthetic process;;CC:membrane;;MF:4-coumarate-CoA ligase activity;;MF:heme binding;;MF:phosphopantetheine binding;;MF:catalase activity;;	------	------	------	------
SMILT004110.1	up	GO:0005975;;GO:0004553	biological_process;;molecular_function;;	BP:carbohydrate metabolic process;;MF:hydrolase activity, hydrolyzing O-glycosyl compounds;;	------	------	------	------
SMILT005664.1	up	GO:0016020	cellular_component;;	CC:membrane;;	------	------	------	------
SMILT029490.1	up	GO:0006890;;GO:0006906;;GO:0015031;;GO:0005794;;GO:0031902;;GO:0005789;;GO:0012507;;GO:0031201;;GO:0000149;;GO:0005484	biological_process;;biological_process;;biological_process;;cellular_component;;cellular_component;;cellular_component;;cellular_component;;cellular_component;;molecular_function;;molecular_function;;	BP:retrograde vesicle-mediated transport, Golgi to ER;;BP:vesicle fusion;;BP:protein transport;;CC:Golgi apparatus;;CC:late endosome membrane;;CC:endoplasmic reticulum membrane;;CC:ER to Golgi transport vesicle membrane;;CC:SNARE complex;;MF:SNARE binding;;MF:SNAP receptor activity;;	K08494	NSPN	------	------
SMILT030629.1	up	GO:0006556;;GO:0006730;;GO:0005737;;GO:0005829;;GO:0004478;;GO:0046872;;GO:0005524	biological_process;;biological_process;;cellular_component;;cellular_component;;molecular_function;;molecular_function;;molecular_function;;	BP:S-adenosylmethionine biosynthetic process;;BP:one-carbon metabolic process;;CC:cytoplasm;;CC:cytosol;;MF:methionine adenosyltransferase activity;;MF:metal ion binding;;MF:ATP binding;;	K00789	metK, MAT	map00270;;map00999;;map01240	Cysteine and methionine metabolism;;Biosynthesis of various plant secondary metabolites;;Biosynthesis of cofactors
SMILT019557.1	up	GO:0016114;;GO:0016102;;GO:0005789;;GO:0016020;;GO:0004497;;GO:0016705;;GO:0020037;;GO:0016712;;GO:0005506	biological_process;;biological_process;;cellular_component;;cellular_component;;molecular_function;;molecular_function;;molecular_function;;molecular_function;;molecular_function;;	BP:terpenoid biosynthetic process;;BP:diterpenoid biosynthetic process;;CC:endoplasmic reticulum membrane;;CC:membrane;;MF:monooxygenase activity;;MF:oxidoreductase activity, acting on paired donors, with incorporation or reduction of molecular oxygen;;MF:heme binding;;MF:oxidoreductase activity, acting on paired donors, with incorporation or reduction of molecular oxygen, reduced flavin or flavo…	K22635;K20513	CYP76AH3;CYP76AH1	map00904	Diterpenoid biosynthesis
SMILT020409.1	up	GO:0006508;;GO:0016020;;GO:0004252	biological_process;;cellular_component;;molecular_function;;	BP:proteolysis;;CC:membrane;;MF:serine-type endopeptidase activity;;	------	------	------	------
SMILT007313.1	up	GO:0006572;;GO:0006559;;GO:0009072;;GO:0005737;;GO:0003868;;GO:0042802;;GO:0005506;;GO:0046872	biological_process;;biological_process;;biological_process;;cellular_component;;molecular_function;;molecular_function;;molecular_function;;molecular_function;;	BP:tyrosine catabolic process;;BP:L-phenylalanine catabolic process;;BP:aromatic amino acid family metabolic process;;CC:cytoplasm;;MF:4-hydroxyphenylpyruvate dioxygenase activity;;MF:identical protein binding;;MF:iron ion binding;;MF:metal ion binding;;	K00457	HPD, hppD	map00130;;map00360;;map00350;;map01240	Ubiquinone and other terpenoid-quinone biosynthesis;;Phenylalanine metabolism;;Tyrosine metabolism;;Biosynthesis of cofactors
SMILT000699.1	up	------	------	------	------	------	------	------
SMILT000896.1	up	GO:0098661;;GO:0016020;;GO:0008509;;GO:0008271	biological_process;;cellular_component;;molecular_function;;molecular_function;;	BP:inorganic anion transmembrane transport;;CC:membrane;;MF:anion transmembrane transporter activity;;MF:secondary active sulfate transmembrane transporter activity;;	K18059	SULTR4	------	------
SMILT015438.1	up	GO:0016020;;GO:0016757	cellular_component;;molecular_function;;	CC:membrane;;MF:transferase activity, transferring glycosyl groups;;	------	------	------	------
SMILT008740.1	up	GO:0006952;;GO:0009607;;GO:0016020;;GO:0005516	biological_process;;biological_process;;cellular_component;;molecular_function;;	BP:defense response;;BP:response to biotic stimulus;;CC:membrane;;MF:calmodulin binding;;	K08472	MLO	------	------
SMILT011036.1	up	GO:0003700	molecular_function;;	MF:transcription factor activity, sequence-specific DNA binding;;	------	------	------	------
SMILT023954.1	up	GO:0016020;;GO:0008270	cellular_component;;molecular_function;;	CC:membrane;;MF:zinc ion binding;;	------	------	------	------
SMILT007757.1	up	GO:0009734;;GO:0055085;;GO:0005886	biological_process;;biological_process;;cellular_component;;	BP:auxin-activated signaling pathway;;BP:transmembrane transport;;CC:plasma membrane;;	------	------	------	------
SMILT022418.1	up	GO:0006817;;GO:0009536;;GO:0016020;;GO:0016787;;GO:0008519;;GO:0005315	biological_process;;cellular_component;;cellular_component;;molecular_function;;molecular_function;;molecular_function;;	BP:phosphate ion transport;;CC:plastid;;CC:membrane;;MF:hydrolase activity;;MF:ammonium transmembrane transporter activity;;MF:inorganic phosphate transmembrane transporter activity;;	K08193	SLC17A	------	------
SMILT005751.1	up	------	------	------	------	------	------	------
SMILT016466.1	up	GO:0016887;;GO:0005524	molecular_function;;molecular_function;;	MF:ATPase activity;;MF:ATP binding;;	------	------	------	------
SMILT027732.1	up	------	------	------	------	------	------	------
SMILT024962.1	up	GO:0009733	biological_process;;	BP:response to auxin;;	K14488	SAUR	map04075	Plant hormone signal transduction
SMILT017880.1	up	GO:0015743;;GO:0055085;;GO:0016020;;GO:0005886;;GO:0004672;;GO:0005524	biological_process;;biological_process;;cellular_component;;cellular_component;;molecular_function;;molecular_function;;	BP:malate transport;;BP:transmembrane transport;;CC:membrane;;CC:plasma membrane;;MF:protein kinase activity;;MF:ATP binding;;	K25841	ALMT	------	------
SMILT001171.1	up	------	------	------	------	------	------	------
SMILT023099.1	up	GO:0016020	cellular_component;;	CC:membrane;;	------	------	------	------
SMILT019523.1	up	GO:0120029;;GO:0005886;;GO:0008553;;GO:0016887;;GO:0005524	biological_process;;cellular_component;;molecular_function;;molecular_function;;molecular_function;;	BP:proton export across plasma membrane;;CC:plasma membrane;;MF:hydrogen-exporting ATPase activity, phosphorylative mechanism;;MF:ATPase activity;;MF:ATP binding;;	K01535	PMA1, PMA2	map00190	Oxidative phosphorylation
SMILT020905.1	up	------	------	------	------	------	------	------
SMILT005418.1	up	GO:0008270;;GO:0003677	molecular_function;;molecular_function;;	MF:zinc ion binding;;MF:DNA binding;;	------	------	------	------
SMILT006279.1	up	------	------	------	------	------	------	------
SMILT021437.1	up	GO:0016020;;GO:0140359;;GO:0016887;;GO:0005524	cellular_component;;molecular_function;;molecular_function;;molecular_function;;	CC:membrane;;MF:ABC-type transmembrane transporter activity;;MF:ATPase activity;;MF:ATP binding;;	------	------	------	------
SMILT008236.1	up	------	------	------	------	------	------	------
SMILT002515.1	up	GO:0016310;;GO:0004674;;GO:0005524	biological_process;;molecular_function;;molecular_function;;	BP:phosphorylation;;MF:protein serine/threonine kinase activity;;MF:ATP binding;;	------	------	------	------
SMILT012039.1	up	GO:0034389;;GO:0045927;;GO:0019915;;GO:0080186;;GO:1902584;;GO:0005811	biological_process;;biological_process;;biological_process;;biological_process;;biological_process;;cellular_component;;	BP:lipid particle organization;;BP:positive regulation of growth;;BP:lipid storage;;BP:developmental vegetative growth;;BP:positive regulation of response to water deprivation;;CC:lipid particle;;	------	------	------	------
SMILT029493.1	up	GO:0006751;;GO:0005737;;GO:0061928;;GO:0003839	biological_process;;cellular_component;;molecular_function;;molecular_function;;	BP:glutathione catabolic process;;CC:cytoplasm;;MF:glutathione specific gamma-glutamylcyclotransferase activity;;MF:gamma-glutamylcyclotransferase activity;;	K22596	GGCT	map00480	Glutathione metabolism
SMILT010965.1	up	GO:0006281;;GO:0005634;;GO:0003684	biological_process;;cellular_component;;molecular_function;;	BP:DNA repair;;CC:nucleus;;MF:damaged DNA binding;;	K10849	ERCC1	map03420	Nucleotide excision repair
SMILT005616.1	up	GO:0006355;;GO:0009734;;GO:0005634	biological_process;;biological_process;;cellular_component;;	BP:regulation of transcription, DNA-templated;;BP:auxin-activated signaling pathway;;CC:nucleus;;	K14484	IAA	map04075	Plant hormone signal transduction
SMILT025837.1	up	GO:0016787;;GO:0016746	molecular_function;;molecular_function;;	MF:hydrolase activity;;MF:transferase activity, transferring acyl groups;;	------	------	------	------
SMILT019621.1	up	GO:0032259;;GO:0008757	biological_process;;molecular_function;;	BP:methylation;;MF:S-adenosylmethionine-dependent methyltransferase activity;;	------	------	------	------
SMILT024862.1	up	GO:0030244;;GO:0016020;;GO:0016760;;GO:0047517	biological_process;;cellular_component;;molecular_function;;molecular_function;;	BP:cellulose biosynthetic process;;CC:membrane;;MF:cellulose synthas;;MF:1,4-beta-D-xylan synthase activity;;	K20924	CSLD	------	------
SMILT017321.1	up	GO:0016310;;GO:0006094;;GO:0005829;;GO:0016301;;GO:0004612;;GO:0005524	biological_process;;biological_process;;cellular_component;;molecular_function;;molecular_function;;molecular_function;;	BP:phosphorylation;;BP:gluconeogenesis;;CC:cytosol;;MF:kinase activity;;MF:phosphoenolpyruvate carboxykinas;;MF:ATP binding;;	K01610	pckA	map00020;;map00010;;map00620;;map00710	Citrate cycle (TCA cycle);;Glycolysis / Gluconeogenesis;;Pyruvate metabolism;;Carbon fixation in photosynthetic organisms
SMILT001707.1	up	GO:0016310;;GO:0050832;;GO:0005886;;GO:0004672;;GO:0004674;;GO:0005524	biological_process;;biological_process;;cellular_component;;molecular_function;;molecular_function;;molecular_function;;	BP:phosphorylation;;BP:defense response to fungus;;CC:plasma membrane;;MF:protein kinase activity;;MF:protein serine/threonine kinase activity;;MF:ATP binding;;	------	------	------	------
SMILT006087.1	up	GO:0016020;;GO:0017176;;GO:0016757	cellular_component;;molecular_function;;molecular_function;;	CC:membrane;;MF:phosphatidylinositol N-acetylglucosaminyltransferase activity;;MF:transferase activity, transferring glycosyl groups;;	------	------	------	------
SMILT013778.1	up	GO:0006508;;GO:0004185	biological_process;;molecular_function;;	BP:proteolysis;;MF:serine-type carboxypeptidase activity;;	K16296	SCPL-I	------	------
SMILT005194.1	up	------	------	------	------	------	------	------
SMILT019112.1	up	------	------	------	------	------	------	------
SMILT002250.1	up	GO:0005992;;GO:0003825;;GO:0003824	biological_process;;molecular_function;;molecular_function;;	BP:trehalose biosynthetic process;;MF:alpha,alpha-trehalose-phosphate synthas;;MF:catalytic activity;;	K16055	TPS	map00500	Starch and sucrose metabolism
SMILT023989.1	up	------	------	------	------	------	------	------
SMILT001285.1	up	GO:0005634;;GO:0003700;;GO:0043565	cellular_component;;molecular_function;;molecular_function;;	CC:nucleus;;MF:transcription factor activity, sequence-specific DNA binding;;MF:sequence-specific DNA binding;;	------	------	------	------
SMILT015645.1	up	GO:0004866	molecular_function;;	MF:endopeptidase inhibitor activity;;	------	------	------	------
SMILT022317.1	up	GO:0016310;;GO:0016020;;GO:0016301	biological_process;;cellular_component;;molecular_function;;	BP:phosphorylation;;CC:membrane;;MF:kinase activity;;	------	------	------	------
SMILT009606.1	up	GO:0004045	molecular_function;;	MF:aminoacyl-tRNA hydrolase activity;;	K01056	PTH1, PTRH1, pth, spoVC	------	------
SMILT009137.1	up	GO:0098552;;GO:0005886	cellular_component;;cellular_component;;	CC:side of membrane;;CC:plasma membrane;;	------	------	------	------
SMILT013077.1	up	GO:0016740	molecular_function;;	MF:transferase activity;;	------	------	------	------
SMILT016049.1	up	------	------	------	------	------	------	------
SMILT014934.1	up	GO:0009834;;GO:0005886	biological_process;;cellular_component;;	BP:plant-type secondary cell wall biogenesis;;CC:plasma membrane;;	------	------	------	------
SMILT023033.1	up	------	------	------	------	------	------	------
SMILT022947.1	up	------	------	------	K00422	E1.10.3.1	map00950;;map00350	Isoquinoline alkaloid biosynthesis;;Tyrosine metabolism
SMILT031176.1	up	GO:0016020	cellular_component;;	CC:membrane;;	------	------	------	------
SMILT022286.1	up	GO:0005634;;GO:0003677	cellular_component;;molecular_function;;	CC:nucleus;;MF:DNA binding;;	------	------	------	------
SMILT018115.1	up	GO:0008299;;GO:0016740;;GO:0004311	biological_process;;molecular_function;;molecular_function;;	BP:isoprenoid biosynthetic process;;MF:transferase activity;;MF:farnesyltranstransferase activity;;	K13789	GGPS	map00900	Terpenoid backbone biosynthesis
SMILT009471.1	up	GO:0016020	cellular_component;;	CC:membrane;;	------	------	------	------
SMILT002829.1	up	GO:0006397;;GO:0005739	biological_process;;cellular_component;;	BP:mRNA processing;;CC:mitochondrion;;	------	------	------	------
SMILT018783.1	up	GO:0016874;;GO:0008270	molecular_function;;molecular_function;;	MF:ligase activity;;MF:zinc ion binding;;	------	------	------	------
SMILT007290.1	up	GO:0016020	cellular_component;;	CC:membrane;;	------	------	------	------
SMILT022654.1	up	GO:0009698;;GO:0016207	biological_process;;molecular_function;;	BP:phenylpropanoid metabolic process;;MF:4-coumarate-CoA ligase activity;;	------	------	------	------
SMILT020689.1	up	GO:0006952;;GO:0006351;;GO:0005634;;GO:0003700;;GO:0003677	biological_process;;biological_process;;cellular_component;;molecular_function;;molecular_function;;	BP:defense response;;BP:transcription, DNA-templated;;CC:nucleus;;MF:transcription factor activity, sequence-specific DNA binding;;MF:DNA binding;;	------	------	------	------
SMILT010495.1	up	------	------	------	------	------	------	------
SMILT026619.1	up	GO:0016114;;GO:0016020;;GO:0005506;;GO:0020037;;GO:0016712	biological_process;;cellular_component;;molecular_function;;molecular_function;;molecular_function;;	BP:terpenoid biosynthetic process;;CC:membrane;;MF:iron ion binding;;MF:heme binding;;MF:oxidoreductase activity, acting on paired donors, with incorporation or reduction of molecular oxygen, reduced flavin or flavoprotein as one donor, and incorporation of one atom of oxygen;;	------	------	------	------
SMILT002954.1	up	GO:0030968;;GO:0030433;;GO:0042026;;GO:0051085;;GO:0005737;;GO:0016020;;GO:0005783;;GO:0005634;;GO:0005788;;GO:0140662;;GO:0034663;;GO:0031072;;GO:0044183;;GO:0016887;;GO:0005524	biological_process;;biological_process;;biological_process;;biological_process;;cellular_component;;cellular_component;;cellular_component;;cellular_component;;cellular_component;;deleted;;cellular_component;;molecular_function;;molecular_function;;molecular_function;;molecular_function;;	BP:endoplasmic reticulum unfolded protein response;;BP:ER-associated ubiquitin-dependent protein catabolic process;;BP:protein refolding;;BP:chaperone mediated protein folding requiring cofactor;;CC:cytoplasm;;CC:membrane;;CC:endoplasmic reticulum;;CC:nucleus;;CC:endoplasmic reticulum lumen;;CC:old GO;;CC:endoplasmic reticulum chaperone complex;;MF:heat shock protein binding;;MF:protein binding i…	K09490	HSPA5, BIP	map03060;;map04141	Protein export;;Protein processing in endoplasmic reticulum
SMILT003586.1	up	GO:0008033;;GO:0016310;;GO:0001522;;GO:0007165;;GO:0009982;;GO:0003723;;GO:0004672;;GO:0005524	biological_process;;biological_process;;biological_process;;biological_process;;molecular_function;;molecular_function;;molecular_function;;molecular_function;;	BP:tRNA processing;;BP:phosphorylation;;BP:pseudouridine synthesis;;BP:signal transduction;;MF:pseudouridine synthase activity;;MF:RNA binding;;MF:protein kinase activity;;MF:ATP binding;;	K06173	truA, PUS1	------	------
SMILT001982.1	up	------	------	------	------	------	------	------
SMILT032651.1	up	GO:0071555;;GO:0030244;;GO:0005886;;GO:0046872;;GO:0016760	biological_process;;biological_process;;cellular_component;;molecular_function;;molecular_function;;	BP:cell wall organization;;BP:cellulose biosynthetic process;;CC:plasma membrane;;MF:metal ion binding;;MF:cellulose synthas;;	K10999	CESA	------	------
SMILT000515.1	up	------	------	------	------	------	------	------
SMILT028615.1	up	GO:0005737;;GO:0043229;;GO:0003723	cellular_component;;cellular_component;;molecular_function;;	CC:cytoplasm;;CC:intracellular organelle;;MF:RNA binding;;	K24983	G3BP2	------	------
SMILT014265.1	up	------	------	------	------	------	------	------
SMILT025131.1	up	GO:0005634;;GO:0003700;;GO:0046983	cellular_component;;molecular_function;;molecular_function;;	CC:nucleus;;MF:transcription factor activity, sequence-specific DNA binding;;MF:protein dimerization activity;;	------	------	------	------
SMILT002490.1	up	GO:0001763;;GO:0016020;;GO:0046872;;GO:0020037	biological_process;;cellular_component;;molecular_function;;molecular_function;;	BP:morphogenesis of a branching structure;;CC:membrane;;MF:metal ion binding;;MF:heme binding;;	K23490	CYB5	------	------
SMILT004403.1	up	------	------	------	------	------	------	------
SMILT026016.1	up	GO:0016020	cellular_component;;	CC:membrane;;	------	------	------	------
SMILT008349.1	up	------	------	------	------	------	------	------
SMILT022466.1	up	------	------	------	------	------	------	------
SMILT018981.1	up	GO:0009805;;GO:0002238;;GO:0016706;;GO:0046872	biological_process;;biological_process;;molecular_function;;molecular_function;;	BP:coumarin biosynthetic process;;BP:response to molecule of fungal origin;;MF:oxidoreductase activity, acting on paired donors, with incorporation or reduction of molecular oxygen, 2-oxoglutarate as one donor, and incorporation of one atom each of oxygen into both donors;;MF:metal ion binding;;	K23947	DAO	map00380	Tryptophan metabolism
SMILT029987.1	up	------	------	------	------	------	------	------
SMILT016048.1	up	GO:0010020;;GO:0005344;;GO:0046872;;GO:0019825;;GO:0020037	biological_process;;molecular_function;;molecular_function;;molecular_function;;molecular_function;;	BP:chloroplast fission;;MF:oxygen transporter activity;;MF:metal ion binding;;MF:oxygen binding;;MF:heme binding;;	------	------	------	------
SMILT024903.1	up	GO:0016114;;GO:0016020;;GO:0005506;;GO:0020037;;GO:0016712	biological_process;;cellular_component;;molecular_function;;molecular_function;;molecular_function;;	BP:terpenoid biosynthetic process;;CC:membrane;;MF:iron ion binding;;MF:heme binding;;MF:oxidoreductase activity, acting on paired donors, with incorporation or reduction of molecular oxygen, reduced flavin or flavoprotein as one donor, and incorporation of one atom of oxygen;;	K22995;K24542;K13260	CYP81Q;CYP81D;CYP81E	map00943	Isoflavonoid biosynthesis
SMILT018397.1	up	GO:0016020	cellular_component;;	CC:membrane;;	------	------	------	------
SMILT026902.1	up	GO:0006869;;GO:0008289	biological_process;;molecular_function;;	BP:lipid transport;;MF:lipid binding;;	------	------	------	------
SMILT013467.1	up	GO:0006004;;GO:0016740	biological_process;;molecular_function;;	BP:fucose metabolic process;;MF:transferase activity;;	------	------	------	------
SMILT029143.1	up	GO:0003333;;GO:0006865;;GO:0016020;;GO:0015171	biological_process;;biological_process;;cellular_component;;molecular_function;;	BP:amino acid transmembrane transport;;BP:amino acid transport;;CC:membrane;;MF:amino acid transmembrane transporter activity;;	K24917	AAP	------	------
SMILT005612.1	up	------	------	------	------	------	------	------
SMILT008085.1	up	GO:0016020;;GO:0005506;;GO:0016705;;GO:0004497;;GO:0020037	cellular_component;;molecular_function;;molecular_function;;molecular_function;;molecular_function;;	CC:membrane;;MF:iron ion binding;;MF:oxidoreductase activity, acting on paired donors, with incorporation or reduction of molecular oxygen;;MF:monooxygenase activity;;MF:heme binding;;	K24544	CYP714C	------	------
SMILT013477.1	up	GO:0055085;;GO:0016020	biological_process;;cellular_component;;	BP:transmembrane transport;;CC:membrane;;	K15104	SLC25A11, OGC	------	------
SMILT012162.1	up	GO:0009909	biological_process;;	BP:regulation of flower development;;	------	------	------	------
SMILT018744.1	up	------	------	------	K09422	MYBP	------	------
SMILT024408.1	up	GO:0016020	cellular_component;;	CC:membrane;;	------	------	------	------
SMILT027991.1	up	GO:0005085	molecular_function;;	MF:guanyl-nucleotide exchange factor activity;;	------	------	------	------
[truncated: 6,983 more rows]

## Sheet: Supplemental Table S4
Supplemental Table S4 GO enrichment analysis.
GO ID	Term Type	GO Term	Dif Gene	All Dif Gene	P-value	Rich factor	P-adjust
GO:0016491	MF	oxidoreductase activity	756	8663	1.4621425726314E-44	0.3956043956044	1.2671902296139E-41
[truncated: 417 more rows]

## Sheet: Supplemental Table S5
Supplemental Table S5 KEGG enrichment analysis.
[truncated: 131 more rows]

[truncated: 8 more sheets: Supplemental Table S6, Supplemental Table S7, Supplemental Table S8, Supplemental Table S9, Supplemental Table 10, Supplemental Table S11, Supplemental Table S12, Supplemental Table S13]
